# Supplementary material for: 6,8-Di­iodo-4-oxo-4H-chromene-3-carbalde­hyde
Source: Acta Crystallogr Sect E Struct Rep Online. 2014 Apr 12;70(Pt 5):o536. doi: 10.1107/S1600536814006904 (PMC4011213; doi:10.1107/S1600536814006904)
Supplement: Supplementary file 1 [file e-70-0o536-sup1.cif]

##############################################################################
#                                                                            #
# This CIF contains the data in a paper accepted for publication in          #
# Acta Crystallographica Section E. It conforms to the requirements of       #
# Notes for Authors for Acta Crystallographica Section E, and has been       #
# peer reviewed under the auspices of the IUCr Commission on Journals.       #
#                                                                            #
# Full details of the Crystallographic Information File format               #
# are given in the paper "The Crystallographic Information File (CIF):       #
# a New Standard Archive File for Crystallography" by S. R. Hall, F. H.      #
# Allen and I. D. Brown [Acta Cryst. (1991), A47, 655-685].                  #
#                                                                            #
# The current version of the core CIF dictionary is obtainable from          #
# ftp://ftp.iucr.org/pub/cif_core.dic.                                       #
#                                                                            #
# Software is freely available for graphical display of the structure(s)     #
# in this CIF. For information consult the CIF software page                 #
# http://www.iucr.org/resources/cif/software.                                #
#                                                                            #
# This file may be used for bona fide research purposes within the           #
# scientific community so long as proper attribution is given to the journal # 
# article from which it was obtained.                                        #
#                                                                            #
##############################################################################
data_General
_audit_creation_method     'by CrystalStructure 4.0'
_journal_date_recd_electronic     2014-03-16
_journal_date_accepted     2014-03-27
_journal_name_full     'Acta Crystallographica, Section E'
_journal_year     2014
_journal_volume     70
_journal_issue      5
_journal_page_first     o536
_journal_page_last     o536
_journal_paper_category     QO
_journal_paper_doi     10.1107/S1600536814006904
_journal_coeditor_code     ZL2583
_publ_contact_author_name     'Yoshinobu Ishikawa'
_publ_contact_author_address
;
School of Pharmaceutical Sciences
University of Shizuoka
52-1 Yada, Suruga-ku, Shizuoka 422-8526
Japan
;
_publ_contact_author_email     'ishi206@u-shizuoka-ken.ac.jp'
_publ_contact_author_fax     '+81-542645645'
_publ_contact_author_phone     '+81-542645645'
_publ_section_title
;
6,8-Diiodo-4-oxo-4<i>H</i>-chromene-3-carbaldehyde
;
loop_
    _publ_author_name
    _publ_author_footnote
    _publ_author_address
    'Ishikawa, Yoshinobu' .
;
School of Pharmaceutical Sciences
University of Shizuoka
52-1 Yada, Suruga-ku, Shizuoka 422-8526
Japan
;
_publ_section_synopsis     .
data_I
_database_code_depnum_ccdc_archive     'CCDC 994113'
_chemical_name_systematic
;
6,8-Diiodo-4-oxo-4<i>H</i>-chromene-3-carbaldehyde
;
_chemical_formula_moiety     'C10 H4 I2 O3'
_chemical_formula_sum     'C10 H4 I2 O3'
_chemical_formula_weight     425.95
_chemical_melting_point     ?
_symmetry_cell_setting     triclinic
_symmetry_space_group_name_H-M     'P -1'
_symmetry_space_group_name_Hall     '-P 1'
loop_
    _symmetry_equiv_pos_site_id
    _symmetry_equiv_pos_as_xyz
    1 '+X,+Y,+Z'
    2 '-X,-Y,-Z'
_cell_length_a     7.290(3)
_cell_length_b     8.779(5)
_cell_length_c     9.767(4)
_cell_angle_alpha     63.82(3)
_cell_angle_beta     75.44(3)
_cell_angle_gamma     68.05(4)
_cell_volume     517.5(5)
_cell_formula_units_Z     2
_cell_measurement_reflns_used     25
_cell_measurement_theta_min     15.23
_cell_measurement_theta_max     17.12
_cell_measurement_temperature     100
_exptl_crystal_description     block
_exptl_crystal_colour     yellow
_exptl_crystal_size_max     0.480
_exptl_crystal_size_mid     0.300
_exptl_crystal_size_min     0.250
_exptl_crystal_density_diffrn     2.733
_exptl_crystal_density_meas     ?
_exptl_crystal_density_method     ?
_exptl_crystal_F_000     388.00
_exptl_absorpt_coefficient_mu     6.061
_exptl_absorpt_correction_type     psi-scan
_exptl_absorpt_process_details     '(North <i>et al.</i>, 1968)'
_exptl_absorpt_correction_T_min     0.152
_exptl_absorpt_correction_T_max     0.220
_diffrn_ambient_temperature     100
_diffrn_radiation_type     'Mo K\a'
_diffrn_radiation_wavelength     0.71069
_diffrn_measurement_device_type     'Rigaku AFC-7R'
_diffrn_measurement_method     \w-2\q
_diffrn_reflns_number     2933
_diffrn_reflns_av_R_equivalents     0.0261
_diffrn_reflns_theta_max     27.50
_diffrn_reflns_theta_full     27.51
_diffrn_measured_fraction_theta_max     0.998
_diffrn_measured_fraction_theta_full     0.998
_diffrn_reflns_limit_h_min     -5
_diffrn_reflns_limit_h_max     9
_diffrn_reflns_limit_k_min     -10
_diffrn_reflns_limit_k_max     11
_diffrn_reflns_limit_l_min     -12
_diffrn_reflns_limit_l_max     12
_diffrn_standards_number     3
_diffrn_standards_interval_count     150
_diffrn_standards_decay_%     -1.119
_refine_special_details
;
Refinement was performed using all reflections. The weighted <i>R</i>-factor
(<i>wR</i>) and goodness of fit (<i>S</i>) are based on <i>F</i>^2^.
<i>R</i>-factor (gt) are based on <i>F</i>. The threshold expression of
<i>F</i>^2^ > 2.0 \s(<i>F</i>^2^) is used only for calculating <i>R</i>-factor
(gt).
;
_reflns_number_total     2383
_reflns_number_gt     2361
_reflns_threshold_expression     F^2^>2\s(F^2^)
_refine_ls_structure_factor_coef     Fsqd
_refine_ls_R_factor_gt     0.0509
_refine_ls_wR_factor_ref     0.1471
_refine_ls_goodness_of_fit_ref     1.234
_refine_ls_number_reflns     2383
_refine_ls_number_parameters     137
_refine_ls_number_restraints     0
_refine_ls_hydrogen_treatment     constr
_refine_ls_weighting_scheme     calc
_refine_ls_weighting_details
            'w = 1/[\s^2^(Fo^2^)+(0.0884P)^2^+4.3985P] where P=(Fo^2^+2Fc^2^)/3'
_atom_sites_solution_hydrogens     geom
_atom_sites_solution_primary     direct
_atom_sites_solution_secondary     difmap
_refine_ls_shift/su_max     0.001
_refine_diff_density_max     3.560
_refine_diff_density_min     -3.010
_refine_ls_extinction_method     'SHELXL97 (Sheldrick, 2008)'
_refine_ls_extinction_coef     0.018(3)
loop_
    _atom_type_symbol
    _atom_type_description
    _atom_type_scat_dispersion_real
    _atom_type_scat_dispersion_imag
    _atom_type_scat_source
    'C' 'C' 0.0033 0.0016
;
International Tables for Crystallography
(1992, Vol. C, Tables 4.2.6.8 and 6.1.1.4)
;
    'H' 'H' 0.0000 0.0000
;
International Tables for Crystallography
(1992, Vol. C, Table 6.1.1.4)
;
    'I' 'I' -0.4742 1.8119
;
International Tables for Crystallography
(1992, Vol. C, Tables 4.2.6.8 and 6.1.1.4)
;
    'O' 'O' 0.0106 0.0060
;
International Tables for Crystallography
(1992, Vol. C, Tables 4.2.6.8 and 6.1.1.4)
;
_computing_data_collection
                  '<i>WinAFC Diffractometer Control Software</i> (Rigaku, 1999)'
_computing_cell_refinement
                  '<i>WinAFC Diffractometer Control Software</i> (Rigaku, 1999)'
_computing_data_reduction
                  '<i>WinAFC Diffractometer Control Software</i> (Rigaku, 1999)'
_computing_structure_solution     'SIR92 (Altomare <i>et al.</i>, 1994)'
_computing_structure_refinement     'SHELXL97 (Sheldrick, 2008)'
_computing_molecular_graphics     'CrystalStructure (Rigaku, 2010)'
_computing_publication_material     'CrystalStructure (Rigaku, 2010)'
loop_
    _atom_site_type_symbol
    _atom_site_label
    _atom_site_fract_x
    _atom_site_fract_y
    _atom_site_fract_z
    _atom_site_U_iso_or_equiv
    _atom_site_adp_type
    _atom_site_calc_flag
    _atom_site_refinement_flags
    _atom_site_occupancy
    _atom_site_symmetry_multiplicity
    _atom_site_disorder_assembly
    _atom_site_disorder_group
    I I1 0.32790(6) 0.83369(5) 0.74688(5) 0.0152(3) Uani d . 1.0 2 . .
    I I2 0.74091(6) 0.06022(5) 0.85492(5) 0.0179(3) Uani d . 1.0 2 . .
    O O1 0.9121(7) 0.2469(6) 0.5147(6) 0.0131(9) Uani d . 1.0 2 . .
    O O2 0.8156(8) 0.7689(7) 0.2159(6) 0.0180(10) Uani d . 1.0 2 . .
    O O3 1.2172(8) 0.3795(8) 0.0749(6) 0.0197(10) Uani d . 1.0 2 . .
    C C1 1.0076(10) 0.2949(10) 0.3730(8) 0.0163(13) Uani d . 1.0 2 . .
    C C2 0.9844(9) 0.4629(10) 0.2687(8) 0.0129(12) Uani d . 1.0 2 . .
    C C3 0.8432(9) 0.6141(9) 0.3051(7) 0.0109(12) Uani d . 1.0 2 . .
    C C4 0.6053(10) 0.6899(9) 0.5166(8) 0.0125(12) Uani d . 1.0 2 . .
    C C5 0.5157(10) 0.6387(9) 0.6645(8) 0.0135(12) Uani d . 1.0 2 . .
    C C6 0.5540(10) 0.4571(10) 0.7630(8) 0.0146(12) Uani d . 1.0 2 . .
    C C7 0.6876(10) 0.3271(9) 0.7098(7) 0.0128(12) Uani d . 1.0 2 . .
    C C8 0.7425(9) 0.5587(9) 0.4625(7) 0.0118(12) Uani d . 1.0 2 . .
    C C9 0.7809(9) 0.3800(8) 0.5608(7) 0.0104(11) Uani d . 1.0 2 . .
    C C10 1.1073(10) 0.4944(9) 0.1196(8) 0.0128(12) Uani d . 1.0 2 . .
    H H1 1.1002 0.2020 0.3435 0.0196 Uiso calc R 1.0 2 . .
    H H2 0.5756 0.8124 0.4509 0.0150 Uiso calc R 1.0 2 . .
    H H3 0.4896 0.4234 0.8646 0.0176 Uiso calc R 1.0 2 . .
    H H4 1.0995 0.6144 0.0536 0.0153 Uiso calc R 1.0 2 . .
loop_
    _atom_site_aniso_label
    _atom_site_aniso_U_11
    _atom_site_aniso_U_22
    _atom_site_aniso_U_33
    _atom_site_aniso_U_12
    _atom_site_aniso_U_13
    _atom_site_aniso_U_23
    I1 0.0159(3) 0.0127(3) 0.0163(3) -0.00142(18) 0.00485(17) -0.0107(2)
    I2 0.0180(3) 0.0106(3) 0.0169(3) -0.00243(19) 0.00704(18) -0.0045(2)
    O1 0.014(2) 0.010(2) 0.013(2) -0.0006(17) 0.0030(17) -0.0082(17)
    O2 0.019(3) 0.016(3) 0.012(3) -0.0030(19) 0.0043(18) -0.0046(19)
    O3 0.017(3) 0.026(3) 0.015(3) -0.003(2) 0.0040(18) -0.012(2)
    C1 0.014(3) 0.021(4) 0.016(3) -0.004(3) 0.001(3) -0.012(3)
    C2 0.007(3) 0.023(4) 0.015(3) -0.006(3) 0.004(3) -0.015(3)
    C3 0.008(3) 0.016(3) 0.010(3) -0.003(3) 0.003(2) -0.010(3)
    C4 0.015(3) 0.009(3) 0.013(3) -0.002(3) -0.005(3) -0.004(3)
    C5 0.011(3) 0.016(3) 0.018(3) -0.005(3) 0.002(3) -0.011(3)
    C6 0.014(3) 0.026(4) 0.010(3) -0.010(3) 0.006(2) -0.012(3)
    C7 0.014(3) 0.016(3) 0.011(3) -0.006(3) 0.002(3) -0.007(3)
    C8 0.013(3) 0.015(3) 0.009(3) -0.007(3) 0.003(3) -0.006(3)
    C9 0.013(3) 0.010(3) 0.011(3) -0.003(3) 0.002(3) -0.008(3)
    C10 0.012(3) 0.015(3) 0.010(3) -0.001(3) 0.001(3) -0.008(3)
_geom_special_details     .
loop_
    _geom_bond_atom_site_label_1
    _geom_bond_atom_site_label_2
    _geom_bond_site_symmetry_1
    _geom_bond_site_symmetry_2
    _geom_bond_distance
    _geom_bond_publ_flag
    I1 C5 . . 2.088(8) no
    I2 C7 . . 2.077(7) no
    O1 C1 . . 1.340(8) no
    O1 C9 . . 1.377(9) no
    O2 C3 . . 1.219(8) no
    O3 C10 . . 1.208(10) no
    C1 C2 . . 1.348(9) no
    C2 C3 . . 1.470(10) no
    C2 C10 . . 1.474(9) no
    C3 C8 . . 1.476(9) no
    C4 C5 . . 1.373(9) no
    C4 C8 . . 1.420(10) no
    C5 C6 . . 1.412(9) no
    C6 C7 . . 1.399(11) no
    C7 C9 . . 1.392(9) no
    C8 C9 . . 1.392(8) no
    C1 H1 . . 0.950 no
    C4 H2 . . 0.950 no
    C6 H3 . . 0.950 no
    C10 H4 . . 0.950 no
loop_
    _geom_contact_atom_site_label_1
    _geom_contact_atom_site_label_2
    _geom_contact_distance
    _geom_contact_site_symmetry_1
    _geom_contact_site_symmetry_2
    _geom_contact_publ_flag
    I2 O1 3.150(5) . . no
    O1 C3 2.884(8) . . no
    O2 C1 3.566(9) . . no
    O2 C4 2.862(8) . . no
    O2 C10 2.895(9) . . no
    O3 C1 2.840(8) . . no
    C1 C7 3.579(10) . . no
    C1 C8 2.730(11) . . no
    C2 C9 2.778(9) . . no
    C4 C7 2.811(9) . . no
    C5 C9 2.772(10) . . no
    C6 C8 2.806(9) . . no
    I1 O2 3.405(7) . 2_676 no
    I1 O3 3.594(6) . 2_766 no
    I2 O2 3.352(5) . 1_546 no
    I2 O3 3.514(7) . 2_756 no
    O1 C3 3.587(12) . 2_766 no
    O1 C5 3.557(10) . 2_666 no
    O2 I1 3.405(7) . 2_676 no
    O2 I2 3.352(5) . 1_564 no
    O2 C7 3.585(10) . 2_766 no
    O2 C9 3.599(10) . 2_766 no
    O3 I1 3.594(6) . 2_766 no
    O3 I2 3.514(7) . 2_756 no
    O3 O3 3.353(8) . 2_765 no
    O3 C2 3.493(10) . 2_765 no
    O3 C5 3.492(12) . 2_766 no
    O3 C6 3.381(8) . 1_654 no
    O3 C6 3.531(13) . 2_766 no
    O3 C10 2.980(10) . 2_765 no
    C1 C4 3.329(13) . 2_766 no
    C1 C8 3.548(14) . 2_766 no
    C2 O3 3.493(10) . 2_765 no
    C2 C4 3.580(11) . 2_766 no
    C2 C5 3.571(11) . 2_766 no
    C2 C8 3.577(12) . 2_766 no
    C2 C9 3.581(14) . 2_766 no
    C3 O1 3.587(12) . 2_766 no
    C3 C6 3.451(13) . 2_666 no
    C3 C9 3.346(12) . 2_766 no
    C4 C1 3.329(13) . 2_766 no
    C4 C2 3.580(11) . 2_766 no
    C4 C7 3.518(13) . 2_666 no
    C4 C9 3.413(12) . 2_666 no
    C5 O1 3.557(10) . 2_666 no
    C5 O3 3.492(12) . 2_766 no
    C5 C2 3.571(11) . 2_766 no
    C5 C9 3.539(13) . 2_666 no
    C5 C10 3.421(11) . 2_766 no
    C6 O3 3.381(8) . 1_456 no
    C6 O3 3.531(13) . 2_766 no
    C6 C3 3.451(13) . 2_666 no
    C6 C8 3.526(13) . 2_666 no
    C6 C10 3.199(13) . 2_766 no
    C7 O2 3.585(10) . 2_766 no
    C7 C4 3.518(13) . 2_666 no
    C7 C8 3.533(11) . 2_666 no
    C7 C10 3.574(14) . 2_766 no
    C8 C1 3.548(14) . 2_766 no
    C8 C2 3.577(12) . 2_766 no
    C8 C6 3.526(13) . 2_666 no
    C8 C7 3.533(11) . 2_666 no
    C9 O2 3.599(10) . 2_766 no
    C9 C2 3.581(14) . 2_766 no
    C9 C3 3.346(12) . 2_766 no
    C9 C4 3.413(12) . 2_666 no
    C9 C5 3.539(13) . 2_666 no
    C10 O3 2.980(10) . 2_765 no
    C10 C5 3.421(11) . 2_766 no
    C10 C6 3.199(13) . 2_766 no
    C10 C7 3.574(14) . 2_766 no
    C10 C10 3.072(13) . 2_765 no
    I1 H2 3.0418 . . no
    I1 H3 3.0886 . . no
    I2 H3 3.0562 . . no
    O2 H2 2.5939 . . no
    O2 H4 2.6052 . . no
    O3 H1 2.5096 . . no
    C1 H4 3.2682 . . no
    C3 H1 3.2906 . . no
    C3 H2 2.6671 . . no
    C3 H4 2.6866 . . no
    C4 H3 3.2790 . . no
    C6 H2 3.2839 . . no
    C9 H1 3.1762 . . no
    C9 H2 3.2812 . . no
    C9 H3 3.2682 . . no
    C10 H1 2.5423 . . no
    H1 H4 3.4744 . . no
    I1 H2 3.0877 . 2_676 no
    I1 H4 3.2019 . 1_456 no
    I2 H1 3.3483 . 2_756 no
    O1 H1 3.5832 . 2_756 no
    O3 H3 2.4768 . 1_654 no
    O3 H3 3.4952 . 2_766 no
    O3 H4 2.8657 . 2_765 no
    C1 H2 3.4833 . 2_766 no
    C3 H3 3.4417 . 2_666 no
    C4 H1 3.3938 . 2_766 no
    C5 H1 3.5387 . 2_766 no
    C6 H4 3.1756 . 2_766 no
    C7 H2 3.5512 . 2_666 no
    C7 H4 3.3859 . 2_766 no
    C10 H3 3.3078 . 1_654 no
    C10 H3 3.3304 . 2_766 no
    C10 H4 3.1352 . 2_765 no
    H1 I2 3.3483 . 2_756 no
    H1 O1 3.5832 . 2_756 no
    H1 C4 3.3938 . 2_766 no
    H1 C5 3.5387 . 2_766 no
    H1 H2 3.4018 . 2_766 no
    H2 I1 3.0877 . 2_676 no
    H2 C1 3.4833 . 2_766 no
    H2 C7 3.5512 . 2_666 no
    H2 H1 3.4018 . 2_766 no
    H2 H2 3.5393 . 2_676 no
    H3 O3 2.4768 . 1_456 no
    H3 O3 3.4952 . 2_766 no
    H3 C3 3.4417 . 2_666 no
    H3 C10 3.3078 . 1_456 no
    H3 C10 3.3304 . 2_766 no
    H3 H3 3.5106 . 2_667 no
    H3 H4 3.2916 . 1_456 no
    H3 H4 3.1545 . 2_766 no
    H4 I1 3.2019 . 1_654 no
    H4 O3 2.8657 . 2_765 no
    H4 C6 3.1756 . 2_766 no
    H4 C7 3.3859 . 2_766 no
    H4 C10 3.1352 . 2_765 no
    H4 H3 3.2916 . 1_654 no
    H4 H3 3.1545 . 2_766 no
    H4 H4 3.4680 . 2_765 no
loop_
    _geom_angle_atom_site_label_1
    _geom_angle_atom_site_label_2
    _geom_angle_atom_site_label_3
    _geom_angle_site_symmetry_1
    _geom_angle_site_symmetry_2
    _geom_angle_site_symmetry_3
    _geom_angle
    _geom_angle_publ_flag
    C1 O1 C9 . . . 117.8(5) no
    O1 C1 C2 . . . 126.0(7) no
    C1 C2 C3 . . . 120.3(6) no
    C1 C2 C10 . . . 119.5(7) no
    C3 C2 C10 . . . 120.2(6) no
    O2 C3 C2 . . . 123.5(6) no
    O2 C3 C8 . . . 123.7(7) no
    C2 C3 C8 . . . 112.8(5) no
    C5 C4 C8 . . . 119.7(6) no
    I1 C5 C4 . . . 119.2(5) no
    I1 C5 C6 . . . 119.6(5) no
    C4 C5 C6 . . . 121.1(7) no
    C5 C6 C7 . . . 119.4(6) no
    I2 C7 C6 . . . 119.1(5) no
    I2 C7 C9 . . . 121.7(5) no
    C6 C7 C9 . . . 119.2(6) no
    C3 C8 C4 . . . 119.6(6) no
    C3 C8 C9 . . . 121.5(6) no
    C4 C8 C9 . . . 118.9(6) no
    O1 C9 C7 . . . 116.8(6) no
    O1 C9 C8 . . . 121.5(6) no
    C7 C9 C8 . . . 121.7(6) no
    O3 C10 C2 . . . 125.0(7) no
    O1 C1 H1 . . . 116.984 no
    C2 C1 H1 . . . 116.981 no
    C5 C4 H2 . . . 120.173 no
    C8 C4 H2 . . . 120.164 no
    C5 C6 H3 . . . 120.281 no
    C7 C6 H3 . . . 120.280 no
    O3 C10 H4 . . . 117.476 no
    C2 C10 H4 . . . 117.479 no
loop_
    _geom_torsion_atom_site_label_1
    _geom_torsion_atom_site_label_2
    _geom_torsion_atom_site_label_3
    _geom_torsion_atom_site_label_4
    _geom_torsion_site_symmetry_1
    _geom_torsion_site_symmetry_2
    _geom_torsion_site_symmetry_3
    _geom_torsion_site_symmetry_4
    _geom_torsion
    _geom_torsion_publ_flag
    C1 O1 C9 C7 . . . . -178.3(7) no
    C1 O1 C9 C8 . . . . 2.2(11) no
    C9 O1 C1 C2 . . . . -1.6(13) no
    C9 O1 C1 H1 . . . . 178.5 no
    O1 C1 C2 C3 . . . . -0.3(14) no
    O1 C1 C2 C10 . . . . 177.4(8) no
    H1 C1 C2 C3 . . . . 179.7 no
    H1 C1 C2 C10 . . . . -2.6 no
    C1 C2 C3 O2 . . . . 179.9(8) no
    C1 C2 C3 C8 . . . . 1.4(12) no
    C1 C2 C10 O3 . . . . 7.6(14) no
    C1 C2 C10 H4 . . . . -172.4 no
    C3 C2 C10 O3 . . . . -174.7(8) no
    C3 C2 C10 H4 . . . . 5.3 no
    C10 C2 C3 O2 . . . . 2.3(13) no
    C10 C2 C3 C8 . . . . -176.3(7) no
    O2 C3 C8 C4 . . . . -0.2(13) no
    O2 C3 C8 C9 . . . . -179.3(8) no
    C2 C3 C8 C4 . . . . 178.4(7) no
    C2 C3 C8 C9 . . . . -0.7(11) no
    C5 C4 C8 C3 . . . . -178.2(7) no
    C5 C4 C8 C9 . . . . 0.9(12) no
    C8 C4 C5 I1 . . . . 176.2(7) no
    C8 C4 C5 C6 . . . . -1.5(13) no
    H2 C4 C5 I1 . . . . -3.8 no
    H2 C4 C5 C6 . . . . 178.5 no
    H2 C4 C8 C3 . . . . 1.8 no
    H2 C4 C8 C9 . . . . -179.1 no
    I1 C5 C6 C7 . . . . -176.9(5) no
    I1 C5 C6 H3 . . . . 3.1 no
    C4 C5 C6 C7 . . . . 0.9(13) no
    C4 C5 C6 H3 . . . . -179.1 no
    C5 C6 C7 I2 . . . . -179.4(7) no
    C5 C6 C7 C9 . . . . 0.4(13) no
    H3 C6 C7 I2 . . . . 0.6 no
    H3 C6 C7 C9 . . . . -179.6 no
    I2 C7 C9 O1 . . . . -0.7(11) no
    I2 C7 C9 C8 . . . . 178.8(5) no
    C6 C7 C9 O1 . . . . 179.5(7) no
    C6 C7 C9 C8 . . . . -1.0(13) no
    C3 C8 C9 O1 . . . . -1.1(12) no
    C3 C8 C9 C7 . . . . 179.5(7) no
    C4 C8 C9 O1 . . . . 179.8(7) no
    C4 C8 C9 C7 . . . . 0.3(12) no
_iucr_refine_instructions_details
;
TITL 6,8-diiodo-4-oxo-4H-chromene-3-carbaldehyde
CELL  0.71069 7.29030 8.77870 9.76700 63.820 75.439 68.050
ZERR  2 0.00310 0.00460 0.00380 0.030 0.031 0.033
LATT 1
SFAC C H I O
UNIT 20 8 4 6
SHEL 99999.000000 0.000000
OMIT     -2   7   3
L.S. 20
FMAP 2
PLAN -25
WPDB -2
HTAB
BOND $H
CONF
LIST 4
TEMP -173.0
ACTA
SIZE 0.480 0.300 0.250
WGHT    0.088400    4.398500
EXTI    0.017780
FVAR       1.63106
I1    3    0.327904    0.833693    0.746885    11.00000    0.01589    0.01265 =
         0.01634   -0.01075    0.00485   -0.00142
I2    3    0.740910    0.060220    0.854920    11.00000    0.01798    0.01064 =
         0.01690   -0.00450    0.00704   -0.00243
O1    4    0.912114    0.246853    0.514670    11.00000    0.01409    0.01040 =
         0.01342   -0.00817    0.00297   -0.00058
O2    4    0.815613    0.768935    0.215916    11.00000    0.01863    0.01635 =
         0.01209   -0.00461    0.00428   -0.00299
O3    4    1.217230    0.379450    0.074917    11.00000    0.01718    0.02567 =
         0.01483   -0.01217    0.00396   -0.00346
C1    1    1.007619    0.294937    0.373035    11.00000    0.01446    0.02134 =
         0.01561   -0.01159    0.00123   -0.00430
AFIX  43
H1    2    1.100219    0.202007    0.343500    11.00000   -1.20000
AFIX   0
C2    1    0.984428    0.462924    0.268655    11.00000    0.00713    0.02303 =
         0.01518   -0.01463    0.00441   -0.00639
C3    1    0.843228    0.614105    0.305151    11.00000    0.00846    0.01627 =
         0.01029   -0.00987    0.00325   -0.00305
C4    1    0.605309    0.689863    0.516636    11.00000    0.01539    0.00939 =
         0.01342   -0.00404   -0.00525   -0.00240
AFIX  43
H2    2    0.575615    0.812392    0.450904    11.00000   -1.20000
AFIX   0
C5    1    0.515707    0.638695    0.664486    11.00000    0.01104    0.01590 =
         0.01814   -0.01146    0.00194   -0.00524
C6    1    0.553998    0.457047    0.763017    11.00000    0.01363    0.02551 =
         0.00954   -0.01175    0.00610   -0.00961
AFIX  43
H3    2    0.489615    0.423366    0.864576    11.00000   -1.20000
AFIX   0
C7    1    0.687574    0.327118    0.709766    11.00000    0.01373    0.01579 =
         0.01090   -0.00748    0.00193   -0.00581
C8    1    0.742536    0.558691    0.462544    11.00000    0.01289    0.01541 =
         0.00906   -0.00623    0.00306   -0.00721
C9    1    0.780888    0.379991    0.560808    11.00000    0.01257    0.01018 =
         0.01097   -0.00827    0.00202   -0.00304
C10   1    1.107321    0.494413    0.119599    11.00000    0.01236    0.01497 =
         0.01033   -0.00820    0.00092   -0.00081
AFIX  43
H4    2    1.099484    0.614378    0.053574    11.00000   -1.20000
HKLF 4
REM  6,8-diiodo-4-oxo-4H-chromene-3-carbaldehyde
REM R1 =  0.0509 for   2361 Fo > 4sig(Fo)  and  0.0511 for all   2383 data
REM    137 parameters refined using      0 restraints
END
WGHT      0.0883      4.4121
REM Highest difference peak  3.563,  deepest hole -3.010,  1-sigma level  0.387
Q1    1   0.2950  0.9197  0.6746  11.00000  0.05    3.56
Q2    1   0.3485  0.7398  0.8347  11.00000  0.05    3.33
Q3    1   0.7752 -0.0245  0.9287  11.00000  0.05    3.27
Q4    1   0.7168  0.1466  0.7752  11.00000  0.05    3.11
Q5    1   0.2633  1.0306  0.5959  11.00000  0.05    1.49
Q6    1   0.8178 -0.1381  0.9911  11.00000  0.05    1.40
Q7    1   0.4500  0.8012  0.7826  11.00000  0.05    1.37
Q8    1   0.6812  0.2451  0.6989  11.00000  0.05    1.26
Q9    1   0.4047  0.6185  0.8567  11.00000  0.05    1.20
Q10   1   0.6121  0.0852  0.8321  11.00000  0.05    1.19
Q11   1   0.4444  0.4911  0.9156  11.00000  0.05    1.15
Q12   1   0.5836  0.6660  0.7599  11.00000  0.05    1.09
Q13   1   0.6400  0.7556  0.7594  11.00000  0.05    1.08
Q14   1   0.7315  0.4746  0.5017  11.00000  0.05    1.04
Q15   1   0.6856  0.3477  0.6182  11.00000  0.05    1.02
Q16   1   0.6582  0.4275  0.5119  11.00000  0.05    1.01
Q17   1   0.4714  0.1931  0.8755  11.00000  0.05    0.99
Q18   1   0.4486  0.1754  0.8277  11.00000  0.05    0.91
Q19   1   0.6309 -0.1832  0.9937  11.00000  0.05    0.89
Q20   1   0.2086  1.1695  0.5849  11.00000  0.05    0.88
Q21   1   0.6293  0.4023  0.7170  11.00000  0.05    0.88
Q22   1   0.2930  0.7838  0.6474  11.00000  0.05    0.88
Q23   1   0.5441  0.2276  0.7312  11.00000  0.05    0.86
Q24   1   0.3333  0.5680  1.0085  11.00000  0.05    0.85
Q25   1   0.0249  0.8996  0.7116  11.00000  0.05    0.85
;
