# Supplementary material for: 6,8-Di­iodo-4-oxo-4H-chromene-3-carbalde­hyde
Source: Acta Crystallogr Sect E Struct Rep Online. 2014 Apr 12;70(Pt 5):o536. doi: 10.1107/S1600536814006904 (PMC4011213; doi:10.1107/S1600536814006904)
Supplement: Supplementary file 2 [file e-70-0o536-Isup2.hkl]

# 
# h,k,l, Fc-squared, Fo-squared, sigma(Fo-squared) and status flag 
# 
data_I
_shelx_title ' 6,8-diiodo-4-oxo-4H-chromene-3-carbaldehyde' 
_shelx_refln_list_code          4 
_shelx_F_calc_maximum      190.81 
_exptl_crystal_F_000       388.00 
_reflns_d_resolution_high  0.7695 
 
loop_ 
 _symmetry_equiv_pos_as_xyz 
 'x, y, z' 
 '-x, -y, -z' 
 
_cell_length_a     7.2903 
_cell_length_b     8.7787 
_cell_length_c     9.7670 
_cell_angle_alpha  63.820 
_cell_angle_beta   75.439 
_cell_angle_gamma  68.050 
 
_shelx_F_squared_multiplier     1.000 
 
loop_ 
 _refln_index_h 
 _refln_index_k 
 _refln_index_l 
 _refln_F_squared_calc 
 _refln_F_squared_meas 
 _refln_F_squared_sigma 
 _refln_observed_status 
   1   0   0      741.38      868.65      5.99 o 
   2   0   0    18996.78    21889.02     97.82 o 
   3   0   0     5014.02     5923.69     95.36 o 
   4   0   0     2285.60     2531.98    145.59 o 
   5   0   0     1905.31     2059.95     21.61 o 
   6   0   0       18.08       32.86      2.18 o 
   7   0   0        9.70       13.86      1.52 o 
   8   0   0       44.49       55.25      3.35 o 
  -8   1   0      760.82      810.18      9.71 o 
  -7   1   0      121.96      143.47      4.05 o 
  -6   1   0       11.80       37.21      2.32 o 
  -5   1   0      391.23      420.86      5.18 o 
  -4   1   0     1822.39     1986.99     93.02 o 
  -3   1   0     6561.78     7281.08     79.07 o 
  -2   1   0     1191.50     1265.73     11.77 o 
  -1   1   0    15433.52    16183.41    104.35 o 
   0   1   0     3049.19     2944.06     38.88 o 
   1   1   0     3560.93     3152.02     12.45 o 
   2   1   0    30833.65    28006.26    258.60 o 
   3   1   0     1053.73     1258.24     39.83 o 
   4   1   0    13618.32    16202.62    151.99 o 
   5   1   0     2516.34     2883.35     27.85 o 
   6   1   0     1402.45     1497.38     14.33 o 
   7   1   0      550.35      671.71      7.59 o 
   8   1   0      112.61      124.90      4.14 o 
  -8   2   0     1504.23     1359.40     18.50 o 
  -7   2   0      181.50      194.79      4.77 o 
  -6   2   0     1212.87     1257.54     14.58 o 
  -5   2   0       23.14       27.89      1.92 o 
  -4   2   0       71.33       87.52     15.91 o 
  -3   2   0      717.30      738.08      5.63 o 
  -2   2   0      599.47      661.77     17.41 o 
  -1   2   0    15195.89    13325.54    980.06 o 
   0   2   0       46.77       69.04      1.09 o 
   1   2   0    23023.53    21646.50    563.09 o 
   2   2   0     9325.11     8152.61     54.72 o 
   3   2   0     7631.03     6320.99    486.79 o 
   4   2   0    14752.79    13395.95     71.59 o 
   5   2   0        9.79       33.52      6.78 o 
   6   2   0     5814.93     6817.19     42.95 o 
   7   2   0      693.70      788.17      8.15 o 
   8   2   0      801.58      920.25      9.67 o 
   9   2   0       19.92       18.92      2.15 o 
  -7   3   0      978.75      965.95     10.51 o 
  -6   3   0     1718.38     1866.33     18.59 o 
  -5   3   0       96.55      105.15      3.21 o 
  -4   3   0     1768.63     1254.99     12.64 o 
  -3   3   0        2.56       14.85      0.98 o 
  -2   3   0      338.38      344.75      9.68 o 
  -1   3   0     1574.75     1415.03     91.58 o 
   0   3   0     1079.71     1042.96     14.29 o 
   1   3   0     8626.79     7881.10    475.33 o 
   2   3   0      319.56      311.82     12.08 o 
   3   3   0    15895.93    12692.85    564.36 o 
   4   3   0     3301.66     2904.77    110.06 o 
   5   3   0     6065.63     5352.92     34.63 o 
   6   3   0     4315.27     3885.03     32.48 o 
   7   3   0      144.67      160.51      4.03 o 
   8   3   0     2535.78     2846.10     33.75 o 
   9   3   0      212.60      226.08      5.75 o 
  -6   4   0      226.68      217.90      5.06 o 
  -5   4   0     2830.09     2871.01     31.69 o 
  -4   4   0      839.31      743.97      7.49 o 
  -3   4   0     1531.41     1601.11     19.75 o 
  -2   4   0      253.92      257.32     14.52 o 
  -1   4   0       36.59       32.70      4.94 o 
   0   4   0      782.76      798.25      6.42 o 
   1   4   0     3934.14     4054.21    194.38 o 
   2   4   0     6620.85     6246.57    275.10 o 
   3   4   0     9735.83     8062.08     61.64 o 
   4   4   0      647.01      521.89     17.90 o 
   5   4   0     8353.73     7469.51     42.54 o 
   6   4   0     1605.43     1497.42     14.56 o 
   7   4   0     2981.14     2496.26     20.60 o 
   8   4   0     1889.32     1781.91     19.03 o 
   9   4   0      240.93      228.17      5.71 o 
  -6   5   0      923.53      972.25     10.77 o 
  -5   5   0     4526.47     4847.43     44.01 o 
  -4   5   0       76.33      102.75      3.33 o 
  -3   5   0     1292.90     1247.30     13.49 o 
  -2   5   0     2042.05     2063.12     22.74 o 
  -1   5   0      403.47      383.80      4.67 o 
   0   5   0      195.92      224.22      4.95 o 
   1   5   0       12.80       21.56      1.02 o 
   2   5   0      717.13      620.82     44.99 o 
   3   5   0      741.42      599.74      7.19 o 
   4   5   0     2949.78     2598.91     24.30 o 
   5   5   0     5594.04     5067.71     36.47 o 
   6   5   0      630.93      562.59      6.64 o 
   7   5   0     5763.57     5256.34     43.54 o 
   8   5   0       35.74       32.00      2.75 o 
  -5   6   0     1829.57     1900.76     20.97 o 
  -4   6   0     2504.63     2768.80     33.06 o 
  -3   6   0     5877.23     3433.83     34.77 o 
  -2   6   0      246.39      250.03      4.50 o 
  -1   6   0     4317.17     4080.67     33.31 o 
   0   6   0      239.94      228.55      3.11 o 
   1   6   0       48.60       46.45      2.04 o 
   2   6   0        4.37        8.45      0.99 o 
   3   6   0      131.99      122.32      2.95 o 
   4   6   0     1191.25     1083.61     11.98 o 
   5   6   0      133.65      135.90      3.43 o 
   6   6   0     3308.58     3058.16     31.87 o 
   7   6   0     2553.42     2315.97     29.92 o 
   8   6   0      585.63      494.14      7.70 o 
  -4   7   0     3499.36     3824.60     41.77 o 
  -3   7   0     2177.09     2396.49     31.12 o 
  -2   7   0     3541.29     1977.97     19.00 o 
  -1   7   0     4494.43     2151.90     26.67 o 
   0   7   0      646.92      658.53     18.14 o 
   1   7   0     2611.82     2798.14     28.23 o 
   2   7   0       13.10       11.54      1.24 o 
   3   7   0       11.33       57.49      2.51 o 
   4   7   0      124.18      140.36      3.60 o 
   5   7   0       90.55      112.36      3.51 o 
   6   7   0      887.87      788.41      8.67 o 
   7   7   0      264.26      250.39      5.54 o 
   8   7   0     1169.83     1075.87     11.45 o 
  -3   8   0      536.83      588.77      8.53 o 
  -2   8   0     4532.42     5165.26     47.00 o 
  -1   8   0      237.28      263.83      5.34 o 
   0   8   0     2979.36     2707.39    364.29 o 
   1   8   0     3164.17     3323.38     33.96 o 
   2   8   0      546.37      574.60      7.12 o 
   3   8   0     2651.23     2717.22     30.54 o 
   4   8   0       32.25       34.29      2.57 o 
   5   8   0        6.05       34.35      2.66 o 
   6   8   0      114.72      127.40      3.99 o 
   7   8   0        1.17        3.43      2.30 o 
  -1   9   0      394.76      386.35      6.84 o 
   0   9   0     4700.14     4775.74    188.28 o 
   1   9   0       39.51       52.48      2.91 o 
   2   9   0     3050.88     3148.22     35.60 o 
   3   9   0      423.28      412.92      6.66 o 
   4   9   0      324.75      317.65      5.94 o 
   5   9   0      446.73      478.79      7.51 o 
   6   9   0       22.45       20.59      1.91 o 
   1  10   0     1056.62     1160.30     12.00 o 
   2  10   0     3273.07     3572.59     41.26 o 
   3  10   0       17.20       32.14      2.99 o 
   4  10   0     2036.58     1943.13     21.86 o 
  -5  -9   1     2419.63     2345.87     23.55 o 
  -4  -9   1      124.38      120.22      4.18 o 
  -3  -9   1      683.30      734.76      9.03 o 
  -2  -9   1      166.16      193.95      4.97 o 
  -1  -9   1      124.71      106.48      3.88 o 
   0  -9   1      200.83      201.25      9.19 o 
   1  -9   1       74.40      103.43      4.05 o 
  -7  -8   1      257.20      261.00      6.10 o 
  -6  -8   1     2429.38     2426.05     23.30 o 
  -5  -8   1     1557.16     1429.39     12.18 o 
  -4  -8   1      660.53      626.76      7.90 o 
  -3  -8   1     3500.01     3087.36     33.73 o 
  -2  -8   1       24.25       27.93      2.32 o 
  -1  -8   1     1034.54     1074.34     14.20 o 
   0  -8   1       93.79      109.81      4.93 o 
   1  -8   1       10.39       18.52      1.67 o 
   2  -8   1      121.43      122.51      4.15 o 
  -7  -7   1      604.93      591.52      8.41 o 
  -6  -7   1     6370.43     6038.70     49.20 o 
  -5  -7   1       11.16       12.62      1.40 o 
  -4  -7   1     6512.89     6467.03     46.47 o 
  -3  -7   1     1994.43     1850.82     24.06 o 
  -2  -7   1     2416.03     2383.22     27.00 o 
  -1  -7   1     1664.27     1710.92     23.12 o 
   0  -7   1       49.49       57.01      8.09 o 
   1  -7   1      429.10      317.37      5.49 o 
   2  -7   1        0.15        4.74      1.37 o 
   3  -7   1        9.38       38.18      2.84 o 
   4  -7   1      274.05      349.73      6.81 o 
  -8  -6   1       38.48       43.57      3.08 o 
  -7  -6   1     1534.25     1455.99     17.31 o 
  -6  -6   1      445.83      384.36      6.09 o 
  -5  -6   1      388.86      396.42      5.73 o 
  -4  -6   1     7235.86     6801.44     44.35 o 
  -3  -6   1        3.25       13.42      1.19 o 
  -2  -6   1     9946.20     9541.08     50.09 o 
  -1  -6   1     2428.39     2252.74     23.98 o 
   0  -6   1     2925.90     2993.65    103.41 o 
   1  -6   1     2084.52     2079.60     24.50 o 
   2  -6   1       54.79       55.40      2.53 o 
   3  -6   1      453.16      276.57      5.30 o 
   4  -6   1       18.58       27.48      1.85 o 
   5  -6   1      313.86      345.27      6.77 o 
  -8  -5   1       52.25       50.99      3.20 o 
  -7  -5   1      811.80      722.78      8.38 o 
  -6  -5   1      160.75      169.63      4.04 o 
  -5  -5   1     7337.32     6741.93     43.92 o 
  -4  -5   1     2871.10     2616.75     25.49 o 
  -3  -5   1     5280.34     4619.81     32.34 o 
  -2  -5   1     9737.51     9304.28    479.81 o 
  -1  -5   1      635.22      652.77     38.73 o 
   0  -5   1    12098.96    12211.02    347.89 o 
   1  -5   1     1413.76     1402.61     18.25 o 
   2  -5   1     4023.50     4249.79     33.64 o 
   3  -5   1       52.17       40.62      2.36 o 
   4  -5   1       45.80       38.22      2.59 o 
   5  -5   1       19.52       38.48      2.93 o 
   6  -5   1        1.70       -0.59      2.44 o 
  -8  -4   1        1.45        1.82      2.00 o 
  -7  -4   1       73.80       72.08      3.02 o 
  -6  -4   1      306.23      271.23      4.69 o 
  -5  -4   1     2326.75     2138.01     23.47 o 
  -4  -4   1      190.28      174.01     17.06 o 
  -3  -4   1    10488.62     8776.34    588.87 o 
  -2  -4   1     2391.32     2122.14     50.61 o 
  -1  -4   1     7608.90     6857.21    394.33 o 
   0  -4   1    11042.05    10234.64    229.47 o 
   1  -4   1     2154.78     1909.54     14.79 o 
   2  -4   1    10360.93    10324.59    510.91 o 
   3  -4   1     1528.06     1479.74     19.42 o 
   4  -4   1     2200.17     2093.13     25.34 o 
   5  -4   1      784.57      790.85      8.49 o 
   6  -4   1       97.32       80.06      3.55 o 
  -8  -3   1      608.76      687.22      8.63 o 
  -7  -3   1       13.88       28.72      2.28 o 
  -6  -3   1       11.76       18.92      1.32 o 
  -5  -3   1      264.77      219.93      3.75 o 
  -4  -3   1     3535.74     3285.94     76.58 o 
  -3  -3   1     5580.32     4416.81    515.16 o 
  -2  -3   1     2038.21     1850.50     35.00 o 
  -1  -3   1    23515.69    22735.71    378.52 o 
   0  -3   1     1691.21     1594.43     25.43 o 
   1  -3   1    16548.97    14080.23    439.23 o 
   2  -3   1     5865.71     5854.75    158.27 o 
   3  -3   1     2693.70     2736.80     76.01 o 
   4  -3   1     6862.34     5031.65     36.65 o 
   5  -3   1        0.17        1.66      1.50 o 
   6  -3   1     1357.31     1494.59     16.84 o 
   7  -3   1      345.07      330.77      6.38 o 
  -8  -2   1     1188.22     1295.33     16.42 o 
  -7  -2   1      619.15      726.92      8.00 o 
  -6  -2   1      515.10      527.14      6.25 o 
  -5  -2   1       30.77       32.73      1.81 o 
  -4  -2   1      496.12      508.85      5.53 o 
  -3  -2   1      411.96      317.45     31.75 o 
  -2  -2   1     2592.26     2312.34    147.51 o 
  -1  -2   1    12014.81    10951.81    233.96 o 
   0  -2   1     8331.80     7885.27     67.82 o 
   1  -2   1    23854.77    20388.31    737.69 o 
   2  -2   1        2.02       35.33     12.87 o 
   3  -2   1    17234.60    17473.62     41.27 o 
   4  -2   1     3953.36     2972.64     25.92 o 
   5  -2   1     3579.96     3384.08     30.71 o 
   6  -2   1     2226.34     2233.04     27.60 o 
   7  -2   1       35.44       39.23      2.66 o 
   8  -2   1      263.72      268.00      6.21 o 
  -8  -1   1     1485.10     1624.05     18.59 o 
  -7  -1   1     3356.32     3912.94     36.86 o 
  -6  -1   1      333.92      378.78      5.33 o 
  -5  -1   1     1102.07     1287.26     17.04 o 
  -4  -1   1        8.26       14.36      6.37 o 
  -3  -1   1      273.57      283.29     23.77 o 
  -2  -1   1     1085.28      934.05      6.67 o 
  -1  -1   1      587.00      582.88      6.24 o 
   0  -1   1    10586.15     9898.60    126.33 o 
   1  -1   1     4448.67     3894.35     24.11 o 
   2  -1   1     2953.22     2838.67     12.89 o 
   3  -1   1    18428.25    17787.89    139.67 o 
   4  -1   1      640.10      580.54     42.92 o 
   5  -1   1     7963.96     7534.20     43.68 o 
   6  -1   1     1002.63      865.54      8.21 o 
   7  -1   1     1808.42     1846.99     18.60 o 
   8  -1   1     1479.39     1400.23     17.82 o 
  -8   0   1     1351.75     1505.66     18.28 o 
  -7   0   1     3435.18     3641.57     36.27 o 
  -6   0   1     1138.83     1003.07     12.26 o 
  -5   0   1     7253.85     8421.96     44.87 o 
  -4   0   1       35.23       83.76     27.80 o 
  -3   0   1     2235.26     2785.93     58.01 o 
  -2   0   1      243.77      307.27      4.51 o 
  -1   0   1       28.84       53.63      0.97 o 
   1   0   1        0.52        5.54      0.54 o 
   2   0   1    11657.32    10576.50    104.19 o 
   3   0   1     1510.49     1357.12      9.32 o 
   4   0   1     6074.68     5552.19    209.03 o 
   5   0   1     9586.05     9244.20     46.36 o 
   6   0   1      181.85      170.02      3.74 o 
   7   0   1     5179.06     4910.09     41.53 o 
   8   0   1       95.78      110.36      3.96 o 
  -8   1   1     2940.08     3141.77     37.99 o 
  -7   1   1       95.55      133.23      3.89 o 
  -6   1   1     4618.30     3664.20     34.07 o 
  -5   1   1     4026.72     4383.02     33.22 o 
  -4   1   1     3165.13     3476.25    304.07 o 
  -3   1   1     9488.63    11391.71    140.62 o 
  -2   1   1        1.08       43.46     24.66 o 
  -1   1   1     1275.10     1498.85      9.99 o 
   0   1   1      614.78      770.47      4.44 o 
   1   1   1      345.86      472.32      4.60 o 
   2   1   1    15542.14    13105.29    230.16 o 
   3   1   1      273.31      229.84      2.32 o 
   4   1   1     7704.04     7090.33     65.23 o 
   5   1   1      618.41      648.93      9.74 o 
   6   1   1     5980.61     5598.46     39.08 o 
   7   1   1     3622.71     3815.91     35.54 o 
   8   1   1      406.82      456.58      7.03 o 
   9   1   1     2440.06     2380.86     24.22 o 
  -7   2   1      768.16      793.19      9.11 o 
  -6   2   1     8033.68     8500.09     53.94 o 
  -5   2   1        6.19       11.32      1.18 o 
  -4   2   1     9305.15     9170.08   1397.69 o 
  -3   2   1     2108.92     2299.67     14.00 o 
  -2   2   1     2038.28     2255.46     12.05 o 
  -1   2   1     9575.55    10260.75    634.78 o 
   0   2   1     1386.81     1512.95      9.43 o 
   1   2   1       75.74       92.63      1.33 o 
   2   2   1      962.74      995.08    120.45 o 
   3   2   1     2646.36     2372.08    372.52 o 
   4   2   1     3554.54     4326.04     33.65 o 
   5   2   1     1165.43     1362.14     11.89 o 
   6   2   1     4942.39     5221.49     37.04 o 
   7   2   1       27.09       37.95      2.54 o 
   8   2   1     3580.04     3750.03     38.18 o 
   9   2   1      875.02     1024.73     11.23 o 
  -7   3   1     3491.90     3496.69     39.52 o 
  -6   3   1     1130.18     1218.32     15.09 o 
  -5   3   1     3478.84     3584.26     33.26 o 
  -4   3   1     9168.99     8670.41     47.26 o 
  -3   3   1       24.43       25.28      1.08 o 
  -2   3   1    19973.70    22888.69     88.77 o 
  -1   3   1     2579.63     2713.92     75.36 o 
   0   3   1     3975.95     4311.37     15.18 o 
   1   3   1     5272.32     5565.02    165.18 o 
   2   3   1        4.45        7.40      0.47 o 
   3   3   1      761.22      680.05     25.48 o 
   4   3   1      159.75      149.14      4.37 o 
   5   3   1     1126.06      697.62    189.26 o 
   6   3   1     3022.91     3158.02     28.81 o 
   7   3   1     1171.92     1311.43     14.52 o 
   8   3   1     2571.90     2999.36     34.04 o 
   9   3   1        3.72       21.73      2.07 o 
  -6   4   1        7.49       26.43      2.45 o 
  -5   4   1     6004.82     6099.26     45.94 o 
  -4   4   1     1913.12     1876.21     23.31 o 
  -3   4   1     8487.89     8511.08     45.70 o 
  -2   4   1    11595.14    12697.74     36.30 o 
  -1   4   1     2580.74     2467.21    128.15 o 
   0   4   1    12870.18    13567.90     32.48 o 
   1   4   1      479.75      505.33     14.92 o 
   2   4   1     6368.10     6024.86    295.32 o 
   3   4   1     1425.27     1113.19    165.98 o 
   4   4   1        3.83        7.21      0.61 o 
   5   4   1        8.52       18.98      1.64 o 
   6   4   1      387.24      331.75      4.87 o 
   7   4   1      806.07      719.60      7.76 o 
   8   4   1      391.88      378.46      6.33 o 
   9   4   1      638.42      705.73      9.28 o 
  -6   5   1      605.44      591.19      8.46 o 
  -5   5   1     1177.97     1276.26     16.02 o 
  -4   5   1      206.94      161.56      3.96 o 
  -3   5   1     9336.83     8424.27     49.48 o 
  -2   5   1      713.46      767.95      9.63 o 
  -1   5   1    15896.02    15361.81     41.44 o 
   0   5   1    10299.67    10632.03     65.04 o 
   1   5   1     3088.69     3138.79    102.78 o 
   2   5   1    10133.28    10114.15    230.46 o 
   3   5   1      330.97      314.41     15.08 o 
   4   5   1     2264.19     1820.88    189.26 o 
   5   5   1       82.66       74.12      2.46 o 
   6   5   1       21.40       22.97      2.01 o 
   7   5   1      146.49      123.64      3.66 o 
   8   5   1        7.28        9.27      1.52 o 
   9   5   1      665.04      586.74      8.61 o 
  -5   6   1       20.14       52.78      3.27 o 
  -4   6   1     1987.91     1982.70     19.59 o 
  -3   6   1     2009.21     1173.29     14.10 o 
  -2   6   1     1470.53     1550.72     15.06 o 
  -1   6   1     3857.44     3725.00     30.97 o 
   0   6   1      440.72      483.00     11.13 o 
   1   6   1    12636.54    13482.36    465.34 o 
   2   6   1     4925.33     5213.13    116.40 o 
   3   6   1     2282.04     2111.45     21.75 o 
   4   6   1     4957.70     4655.56     33.85 o 
   5   6   1       20.69       23.86      1.97 o 
   6   6   1     1089.33      959.98     12.31 o 
   7   6   1       98.32       88.91      3.40 o 
   8   6   1        7.21        7.01      1.65 o 
  -4   7   1      317.83      368.65      6.71 o 
  -3   7   1       13.16       16.30      1.59 o 
  -2   7   1     2566.56     1345.63     15.47 o 
  -1   7   1     4801.00     4742.36     38.55 o 
   0   7   1     3703.32     3952.70     66.96 o 
   1   7   1     8217.17     8158.65     47.33 o 
   2   7   1       85.29       88.49      2.79 o 
   3   7   1     8661.50     8133.06     47.36 o 
   4   7   1     1667.77     1669.25     21.79 o 
   5   7   1     2179.43     1944.55     24.61 o 
   6   7   1     1593.23     1487.59     16.12 o 
   7   7   1      424.39      386.47      6.43 o 
   8   7   1        1.26        4.93      1.67 o 
  -3   8   1       25.15       30.91      2.92 o 
  -2   8   1      707.78      763.49      8.99 o 
  -1   8   1        2.58       35.85      2.53 o 
   0   8   1     3435.31     3180.77    293.91 o 
   1   8   1     1553.91     1786.65     24.10 o 
   2   8   1     3410.99     3581.02     33.75 o 
   3   8   1     4629.81     5036.86     40.28 o 
   4   8   1      272.69      307.44      5.33 o 
   5   8   1     4523.24     4526.13     40.25 o 
   6   8   1      410.32      436.90      6.74 o 
   7   8   1      696.97      674.51      8.78 o 
   8   8   1     1369.15     1285.20     12.72 o 
  -2   9   1        0.62        5.95      1.85 o 
  -1   9   1      273.85      366.64      6.57 o 
   0   9   1     1120.65     1252.32     77.06 o 
   1   9   1      130.70      135.83      4.13 o 
   2   9   1     3777.50     3942.09     38.53 o 
   3   9   1     1002.62      948.04      9.60 o 
   4   9   1     3499.33     3360.17     36.21 o 
   5   9   1     3439.77     3303.66     36.89 o 
   6   9   1      683.46      651.62      8.77 o 
   7   9   1     1941.95     1912.25     21.85 o 
   0  10   1        9.91       14.49      1.34 o 
   1  10   1      105.49      103.31      4.07 o 
   2  10   1      681.13      750.41      9.31 o 
   3  10   1      161.48      192.34      5.17 o 
   4  10   1     2765.33     2782.47     25.11 o 
   5  10   1       30.06       45.49      3.25 o 
  -4  -9   2       26.98       28.44      2.71 o 
  -3  -9   2     3777.64     3728.12     41.78 o 
  -2  -9   2      878.44      995.53     10.89 o 
  -1  -9   2     1543.76     1777.12     20.48 o 
  -6  -8   2      356.05      339.38      6.81 o 
  -5  -8   2      629.15      610.89      8.44 o 
  -4  -8   2      894.90      890.13      9.76 o 
  -3  -8   2     3096.12     2816.57     23.76 o 
  -2  -8   2      244.29      239.88      5.21 o 
  -1  -8   2     4616.25     4643.11     43.21 o 
   0  -8   2      474.84      545.68     26.54 o 
   1  -8   2     2758.34     3027.43     36.52 o 
   2  -8   2     1364.71     1577.10     19.43 o 
  -7  -7   2       65.16       76.81      3.82 o 
  -6  -7   2       98.62       97.20      3.96 o 
  -5  -7   2       19.52       15.93      1.61 o 
  -4  -7   2     1696.57     1772.09     17.89 o 
  -3  -7   2      190.45      201.28      4.41 o 
  -2  -7   2     2433.60     2545.61     29.25 o 
  -1  -7   2     5810.53     5975.91     45.13 o 
   0  -7   2      964.15      819.71    123.38 o 
   1  -7   2     6744.48     7770.14     54.19 o 
   2  -7   2       39.61       61.75      3.09 o 
   3  -7   2     2038.38     2340.10     22.99 o 
  -7  -6   2      878.71      773.98      9.44 o 
  -6  -6   2        0.46        2.68      1.39 o 
  -5  -6   2      275.86      282.71      5.13 o 
  -4  -6   2      483.82      493.93      6.36 o 
  -3  -6   2       48.85       43.69      2.39 o 
  -2  -6   2     3646.32     3570.93     31.77 o 
  -1  -6   2        8.53       15.92      1.20 o 
   0  -6   2     5276.50     5328.05    198.12 o 
   1  -6   2     2566.75     2600.69     28.61 o 
   2  -6   2     1449.11      814.66      8.49 o 
   3  -6   2     5833.24     6585.41     50.34 o 
   4  -6   2        0.45        6.60      1.60 o 
  -8  -5   2     1060.27      970.62     10.85 o 
  -7  -5   2     1309.25     1188.92     15.59 o 
  -6  -5   2      239.43      243.71      4.85 o 
  -5  -5   2     2069.29     1862.56     24.00 o 
  -4  -5   2      112.64      121.39      3.23 o 
  -3  -5   2        6.33       12.83      1.09 o 
  -2  -5   2      954.08      953.16     10.64 o 
  -1  -5   2      842.10      854.69     10.07 o 
   0  -5   2     5429.19     5343.20    258.11 o 
   1  -5   2       14.89       23.83      1.83 o 
   2  -5   2     7089.26     7321.07     46.27 o 
   3  -5   2     1701.14      959.79     12.65 o 
   4  -5   2     2174.75     2406.51     30.04 o 
   5  -5   2     2843.39     3155.02     37.00 o 
  -8  -4   2     4256.35     3998.26     42.76 o 
  -7  -4   2      171.91      154.43      4.27 o 
  -6  -4   2     2275.71     1976.31     25.42 o 
  -5  -4   2     2106.57     1933.71     23.25 o 
  -4  -4   2     1132.38     1068.05     11.42 o 
  -3  -4   2     1015.77      835.33    103.48 o 
  -2  -4   2       24.13       23.19      3.61 o 
  -1  -4   2      137.82      150.59      5.23 o 
   0  -4   2     1333.91     1307.09     27.94 o 
   1  -4   2     1403.53     1256.00     46.71 o 
   2  -4   2     6337.02     6421.64     39.38 o 
   3  -4   2      154.27      151.65      3.59 o 
   4  -4   2     8392.24     6488.63     46.27 o 
   5  -4   2       52.88       41.74      2.75 o 
   6  -4   2     2644.82     2801.98     35.14 o 
  -8  -3   2     1596.37     1601.08     18.89 o 
  -7  -3   2     1043.27     1002.21     13.70 o 
  -6  -3   2     6697.37     6063.63     43.68 o 
  -5  -3   2       23.03       35.51      1.97 o 
  -4  -3   2     6039.81     5332.05     99.88 o 
  -3  -3   2      720.40      524.40    100.74 o 
  -2  -3   2      240.29      257.17     10.56 o 
  -1  -3   2      522.25      485.82     17.10 o 
   0  -3   2      441.26      465.84      5.07 o 
   1  -3   2      165.97      140.69     12.18 o 
   2  -3   2      586.07      519.70     30.01 o 
   3  -3   2     3154.89     3106.14     26.76 o 
   4  -3   2     2990.75     2045.34     23.79 o 
   5  -3   2        5.37       19.13      1.45 o 
   6  -3   2     3721.68     3722.76     38.14 o 
   7  -3   2      190.96      165.05      4.85 o 
  -8  -2   2       26.72      114.77      4.21 o 
  -7  -2   2     4810.51     5070.08     42.86 o 
  -6  -2   2     4199.14     4406.33     36.44 o 
  -5  -2   2     3760.19     3599.68     29.87 o 
  -4  -2   2     8733.59     7594.54    123.29 o 
  -3  -2   2       44.30       34.76      1.04 o 
  -2  -2   2     8935.93     8154.54     90.92 o 
  -1  -2   2      275.70      239.87      7.94 o 
   0  -2   2     2494.35     2358.18     44.17 o 
   1  -2   2      783.93      772.15      5.82 o 
   2  -2   2       26.76       24.72      2.10 o 
   3  -2   2     1704.47     1615.61     24.50 o 
   4  -2   2      164.48      130.19      3.04 o 
   5  -2   2     3995.36     3774.56     33.06 o 
   6  -2   2     2845.33     2772.74     31.12 o 
   7  -2   2      891.26      855.83      9.65 o 
  -8  -1   2      264.75      340.71      6.41 o 
  -7  -1   2     2755.81     3100.56     33.77 o 
  -6  -1   2        1.97        3.63      1.21 o 
  -5  -1   2     9724.34    10737.28     51.95 o 
  -4  -1   2     4442.60     4615.83    156.17 o 
  -3  -1   2     8386.61     7723.12    601.41 o 
  -2  -1   2    18958.61    17513.73    126.41 o 
  -1  -1   2      433.00      385.40      3.77 o 
   0  -1   2     8924.83     8052.36    107.46 o 
   1  -1   2      579.16      539.91      4.22 o 
   2  -1   2       42.37       51.13      1.05 o 
   3  -1   2        2.62       10.54      1.04 o 
   4  -1   2      136.75      114.07     13.70 o 
   5  -1   2     2116.91     1949.73     22.39 o 
   6  -1   2       25.15       24.55      2.14 o 
   7  -1   2     2251.97     2139.41     28.62 o 
   8  -1   2      879.71      859.52     10.14 o 
  -8   0   2     1173.13     1291.44     17.25 o 
  -7   0   2     1608.40     1862.95     26.53 o 
  -6   0   2     4937.07     4388.87     37.02 o 
  -5   0   2     7027.45     8139.20     45.39 o 
  -4   0   2      382.61      429.08     45.26 o 
  -3   0   2    19834.46    22714.48    293.32 o 
  -2   0   2     2748.37     3009.15     21.83 o 
  -1   0   2    21083.16    22926.58     99.51 o 
   0   0   2    14436.70    13090.93    213.89 o 
   1   0   2     2367.71     1975.33     83.58 o 
   2   0   2     2848.47     2447.71     11.16 o 
   3   0   2        3.23        4.53      0.42 o 
   4   0   2       83.00       76.94      1.50 o 
   5   0   2       84.28      339.54      4.54 o 
   6   0   2     1343.19     1113.43     12.79 o 
   7   0   2      998.48      913.70     12.85 o 
   8   0   2       76.96       76.70      3.40 o 
  -8   1   2      124.21      143.78      4.65 o 
  -7   1   2      252.51      283.75      5.65 o 
  -6   1   2     1164.13     1401.83     15.08 o 
  -5   1   2      891.55      958.41     11.27 o 
  -4   1   2     7784.73     8585.86    495.72 o 
  -3   1   2    11613.30    14253.60    259.24 o 
  -2   1   2     3303.06     4035.07     46.36 o 
  -1   1   2    24044.49    31744.93    120.43 o 
   0   1   2      636.57      760.34      4.79 o 
   1   1   2    15814.61    17498.44    107.83 o 
   2   1   2    36409.16    33541.96    284.63 o 
   3   1   2     3476.04     3095.57     30.21 o 
   4   1   2     2378.90     2091.70    103.74 o 
   5   1   2        7.33        8.58      5.30 o 
   6   1   2      109.84       95.22      2.98 o 
   7   1   2      218.64      214.63      4.55 o 
   8   1   2      297.95      271.56      5.58 o 
   9   1   2      688.00      611.08      8.91 o 
  -7   2   2        0.05       14.84      1.63 o 
  -6   2   2      283.39      330.30      5.54 o 
  -5   2   2      203.63      222.40      4.17 o 
  -4   2   2     5845.98     5425.90     35.37 o 
  -3   2   2      773.56      924.55      9.08 o 
  -2   2   2    23673.75    30252.41    144.38 o 
  -1   2   2    15819.54    18219.44    326.88 o 
   0   2   2     8731.62    11124.14     63.82 o 
   1   2   2    29045.52    39290.83   1618.78 o 
   2   2   2     8720.90    11118.83    191.59 o 
   3   2   2     8313.03     8661.33    124.22 o 
   4   2   2     1748.43     1460.86     34.06 o 
   5   2   2      574.75      536.18      5.33 o 
   6   2   2      962.88      868.19     10.67 o 
   7   2   2       27.71       34.44      2.25 o 
   8   2   2       27.01       32.37      2.73 o 
   9   2   2       41.50       36.18      3.14 o 
  -7   3   2      399.81      438.91      7.36 o 
  -6   3   2       16.45       14.58      1.50 o 
  -5   3   2       15.14      166.02      3.89 o 
  -4   3   2      433.07      440.80      5.44 o 
  -3   3   2      976.16     1111.82     14.63 o 
  -2   3   2     4470.15     5051.94     20.43 o 
  -1   3   2       66.33       71.79      1.34 o 
   0   3   2    19519.03    23781.50    520.60 o 
   1   3   2    13700.67    16945.67    844.63 o 
   2   3   2     9015.28    10389.96    435.79 o 
   3   3   2    18156.54    19516.51   1933.11 o 
   4   3   2      304.43      385.45      4.84 o 
   5   3   2     6798.00     7342.78    565.50 o 
   6   3   2      173.65      156.38      3.47 o 
   7   3   2      408.87      348.11      5.50 o 
   8   3   2      115.96      125.05      3.93 o 
   9   3   2       42.03       39.64      3.30 o 
  -6   4   2      229.04      311.22      5.86 o 
  -5   4   2        6.87       17.62      1.52 o 
  -4   4   2        5.40       11.54      1.12 o 
  -3   4   2     1132.89     1237.79     12.21 o 
  -2   4   2      639.35      814.21     27.12 o 
  -1   4   2     2497.14     2450.57     91.66 o 
   0   4   2    11782.12    13128.45    273.81 o 
   1   4   2      386.99      429.47      8.41 o 
   2   4   2    14035.90    15532.48    384.60 o 
   3   4   2     3023.00     2916.31     78.02 o 
   4   4   2     5906.28     5799.66     99.65 o 
   5   4   2     7481.19     6979.14     50.60 o 
   6   4   2      478.46      460.66      5.66 o 
   7   4   2     3014.17     2777.05     29.79 o 
   8   4   2        0.59        3.80      1.60 o 
   9   4   2      154.03      173.67      5.00 o 
  -6   5   2     1744.51     1774.26     20.29 o 
  -5   5   2     1256.64     1333.03     16.22 o 
  -4   5   2      335.30      215.59      4.45 o 
  -3   5   2      157.42      150.30      3.53 o 
  -2   5   2      248.12      313.58      4.47 o 
  -1   5   2     1401.55     1411.75     27.07 o 
   0   5   2     1371.68     1489.01     11.60 o 
   1   5   2     6477.14     7021.68    181.88 o 
   2   5   2     8641.80     9343.51    317.53 o 
   3   5   2      348.00      301.10      3.08 o 
   4   5   2    16672.11    15246.62   1448.34 o 
   5   5   2      785.98      783.32      9.72 o 
   6   5   2     4802.00     4320.87     34.65 o 
   7   5   2     1772.40     1650.64     16.56 o 
   8   5   2       56.02       50.10      3.09 o 
   9   5   2      836.53      742.21      9.42 o 
  -5   6   2       12.78       20.92      1.86 o 
  -4   6   2     2317.29     2378.11     30.07 o 
  -3   6   2      662.88      466.59      6.31 o 
  -2   6   2       81.72       95.90      2.99 o 
  -1   6   2      359.19      380.25      5.01 o 
   0   6   2      386.22      391.87      4.00 o 
   1   6   2     2586.34     2699.30     31.78 o 
   2   6   2      648.80      685.09     10.84 o 
   3   6   2     6330.71     6011.56    167.67 o 
   4   6   2     3019.86     2762.17     25.55 o 
   5   6   2     1789.77     1695.76     21.18 o 
   6   6   2     5933.21     5838.20     42.20 o 
   7   6   2      183.88      180.42      4.40 o 
   8   6   2     2878.74     2615.16     32.87 o 
   9   6   2      757.00      695.53      9.39 o 
  -4   7   2     2914.37     2991.89     36.30 o 
  -3   7   2       99.43      122.53      3.86 o 
  -2   7   2     2563.57     1521.35     16.17 o 
  -1   7   2      680.07      638.61      7.02 o 
   0   7   2      390.39      410.90      7.46 o 
   1   7   2       26.95       95.94      2.78 o 
   2   7   2      127.56      129.89      3.13 o 
   3   7   2     3343.60     3213.80     28.76 o 
   4   7   2      179.70      205.39      4.03 o 
   5   7   2     4187.19     3946.00     34.40 o 
   6   7   2     1573.71     1569.05     16.24 o 
   7   7   2     1615.14     1567.98     17.37 o 
   8   7   2     2745.21     2534.78     33.38 o 
  -3   8   2     3407.38     3653.11     40.54 o 
  -2   8   2     1939.66     2028.06     20.23 o 
  -1   8   2      116.44       75.19      3.21 o 
   0   8   2     1608.97     1407.91    200.26 o 
   1   8   2        1.84        6.02      1.21 o 
   2   8   2       19.78       44.71      2.34 o 
   3   8   2       20.23       46.65      2.32 o 
   4   8   2      283.43      350.78      5.57 o 
   5   8   2     1926.91     2012.45     26.10 o 
   6   8   2       13.31       65.80      3.21 o 
   7   8   2     2256.32     2190.89     21.43 o 
   8   8   2      396.15      385.71      7.10 o 
  -2   9   2      286.31      318.51      6.48 o 
  -1   9   2     4516.16     4953.81     46.05 o 
   0   9   2     1067.65     1130.43     53.51 o 
   1   9   2      686.60      689.58      8.15 o 
   2   9   2      390.61      452.18      6.53 o 
   3   9   2       20.77       13.29      1.56 o 
   4   9   2       44.59       52.83      2.88 o 
   5   9   2        6.13        7.47      1.58 o 
   6   9   2      326.11      325.00      6.27 o 
   7   9   2     1075.84     1092.90     11.38 o 
   0  10   2       55.65       57.60      3.67 o 
   1  10   2     2051.67     2134.42     21.75 o 
   2  10   2      717.65      732.47      8.99 o 
   3  10   2      616.42      566.96      8.00 o 
   4  10   2      178.80      163.12      4.75 o 
   5  10   2      175.29      173.01      4.88 o 
   6  10   2      221.10      229.05      5.75 o 
  -5  -8   3       95.70      107.69      4.20 o 
  -4  -8   3      548.87      527.57      8.07 o 
  -3  -8   3        7.41       30.56      2.82 o 
  -2  -8   3        4.43       18.78      1.77 o 
  -1  -8   3      249.90      226.48      5.28 o 
   0  -8   3        1.18        5.88      1.13 o 
   1  -8   3      792.02      990.02     10.97 o 
  -6  -7   3     1537.73     1540.64     19.18 o 
  -5  -7   3     1056.88     1067.09     10.73 o 
  -4  -7   3     2076.26     1958.06     19.77 o 
  -3  -7   3      148.69      132.45      3.96 o 
  -2  -7   3      520.96      520.44      7.09 o 
  -1  -7   3        2.35       -0.36      1.86 o 
   0  -7   3       26.06       30.33      1.95 o 
   1  -7   3      651.42      722.77      8.70 o 
   2  -7   3       85.94       89.55      3.69 o 
   3  -7   3     1898.91     2265.74     23.47 o 
  -7  -6   3     2571.62     2336.23     23.72 o 
  -6  -6   3        0.07        6.71      1.50 o 
  -5  -6   3     4639.55     4490.99     41.49 o 
  -4  -6   3     1983.12     1985.14     26.32 o 
  -3  -6   3     1880.79     1982.64     25.44 o 
  -2  -6   3     2563.75     2706.94     29.28 o 
  -1  -6   3      150.20      146.67      3.74 o 
   0  -6   3      528.17      483.00    112.55 o 
   1  -6   3      300.95      178.77      4.23 o 
   2  -6   3       77.64       85.65      3.37 o 
   3  -6   3      801.37      885.48      9.66 o 
   4  -6   3      108.78      114.89      4.23 o 
  -7  -5   3     1507.28     1351.35     17.34 o 
  -6  -5   3     1951.54     1747.96     18.40 o 
  -5  -5   3     5420.50     5102.79     41.99 o 
  -4  -5   3     1209.24     1191.54     13.55 o 
  -3  -5   3     3788.91     3605.69     31.90 o 
  -2  -5   3      590.81      570.28      6.25 o 
  -1  -5   3     2547.48     2448.25     25.34 o 
   0  -5   3     1397.91     1457.57     56.09 o 
   1  -5   3        7.73        7.82      1.13 o 
   2  -5   3       55.91      112.17      3.29 o 
   3  -5   3        0.82        7.65      1.30 o 
   4  -5   3      324.80      345.92      6.16 o 
   5  -5   3      488.44      524.21      8.00 o 
  -8  -4   3      388.13      417.88      7.33 o 
  -7  -4   3        6.94       11.27      1.61 o 
  -6  -4   3     3884.74     3569.98     35.70 o 
  -5  -4   3     1464.12     1261.60     14.01 o 
  -4  -4   3     2897.55     2767.47     27.42 o 
  -3  -4   3    15141.36    14190.26     60.58 o 
  -2  -4   3      822.83      813.54      9.61 o 
  -1  -4   3    10501.83    10171.08    521.20 o 
   0  -4   3       74.61      102.95      7.01 o 
   1  -4   3     3252.80     2903.10     26.32 o 
   2  -4   3      673.99      686.91      6.85 o 
   3  -4   3       10.82       17.42      1.37 o 
   4  -4   3        1.49        7.65      1.42 o 
   5  -4   3      163.53      212.17      4.95 o 
   6  -4   3      688.67      720.00      9.31 o 
  -8  -3   3      192.99      174.52      5.15 o 
  -7  -3   3      783.23      711.35      8.54 o 
  -6  -3   3     2243.49     2191.04     19.22 o 
  -5  -3   3      257.84      240.38      4.41 o 
  -4  -3   3     8821.70     7766.80     44.28 o 
  -3  -3   3      630.17      525.75     34.81 o 
  -2  -3   3    11796.99    10926.26     78.05 o 
  -1  -3   3     9354.65     8986.45    326.40 o 
   0  -3   3     2014.96     2007.38     16.76 o 
   1  -3   3     8941.97     7584.67    354.87 o 
   2  -3   3       19.12       23.69      2.34 o 
   3  -3   3     3013.46     3015.37     27.62 o 
   4  -3   3      161.95      133.32      3.36 o 
   5  -3   3      215.80      241.60      4.84 o 
   6  -3   3       37.21       51.97      3.02 o 
   7  -3   3       72.26       69.12      3.68 o 
  -8  -2   3       12.01       34.78      2.86 o 
  -7  -2   3      100.16      126.16      3.90 o 
  -6  -2   3       34.54       34.95      2.36 o 
  -5  -2   3     1710.18     1601.96     20.84 o 
  -4  -2   3     4446.42     4240.26     31.18 o 
  -3  -2   3     1887.02     1591.65    152.14 o 
  -2  -2   3    18636.79    17384.47    246.15 o 
  -1  -2   3      246.81      267.53     20.24 o 
   0  -2   3    17972.03    16745.01    411.72 o 
   1  -2   3     8976.75     7758.49     59.95 o 
   2  -2   3     3314.45     3025.01    149.36 o 
   3  -2   3     6777.70     6634.87     80.84 o 
   4  -2   3       78.12       61.52      2.38 o 
   5  -2   3     1559.27     1472.12     15.06 o 
   6  -2   3      104.02      111.05      3.57 o 
   7  -2   3       43.06       49.10      3.15 o 
  -8  -1   3      291.78      290.04      6.30 o 
  -7  -1   3      248.42      262.82      5.43 o 
  -6  -1   3       51.28      110.94      3.31 o 
  -5  -1   3      619.80      624.57      6.51 o 
  -4  -1   3      171.52      180.64      8.29 o 
  -3  -1   3     6537.36     5590.09    663.34 o 
  -2  -1   3     1005.21      764.57     18.04 o 
  -1  -1   3     4531.52     3961.30     15.89 o 
   0  -1   3    15883.66    14378.51    342.80 o 
   1  -1   3        0.58       18.19      5.47 o 
   2  -1   3    22376.49    21306.96     70.86 o 
   3  -1   3     2730.94     2504.41     18.84 o 
   4  -1   3     3659.23     2612.67     24.15 o 
   5  -1   3     3866.38     3314.85     30.05 o 
   6  -1   3       69.74       71.06      2.97 o 
   7  -1   3      409.46      385.87      6.50 o 
   8  -1   3        7.59        9.13      1.85 o 
  -8   0   3     1891.52     2075.72     22.27 o 
  -7   0   3      168.89      164.93      4.51 o 
  -6   0   3     2887.86     3239.22     32.45 o 
  -5   0   3      120.79      132.54      3.31 o 
  -4   0   3       56.15       85.67      7.26 o 
  -3   0   3     1440.46     1509.88     55.45 o 
  -2   0   3     1468.16     1771.36     32.58 o 
  -1   0   3    16096.80    16116.25    413.72 o 
   0   0   3     7086.85     6236.14    118.54 o 
   1   0   3    16910.43    14497.19    745.74 o 
   2   0   3    11823.44    10305.45    103.20 o 
   3   0   3     1076.92      941.70      8.54 o 
   4   0   3     8233.63     6844.22    687.41 o 
   5   0   3      998.92      869.42     10.35 o 
   6   0   3     2878.60     2287.82     26.17 o 
   7   0   3      755.98      652.26      7.79 o 
   8   0   3       18.27       42.99      3.07 o 
  -7   1   3      789.11      866.11      9.55 o 
  -6   1   3      788.58      904.44     12.42 o 
  -5   1   3       17.58       14.68      1.28 o 
  -4   1   3      613.70      608.75      5.95 o 
  -3   1   3      267.67      340.96      3.49 o 
  -2   1   3      328.27      433.14      3.90 o 
  -1   1   3     1814.73     2087.56     10.62 o 
   0   1   3       48.26       75.71      1.02 o 
   1   1   3    13519.30    13287.56     76.27 o 
   2   1   3     2743.42     2325.63     12.03 o 
   3   1   3    10148.10     8508.35    333.15 o 
   4   1   3    11075.66     9040.10    448.60 o 
   5   1   3     2413.81     1987.50     21.18 o 
   6   1   3     5301.38     4140.06     34.01 o 
   7   1   3      297.37      295.12      5.29 o 
   8   1   3      743.02      687.51      8.56 o 
  -7   2   3     4814.09     5233.82     47.74 o 
  -6   2   3     1765.18     1975.84     26.67 o 
  -5   2   3     1926.10     1887.81     16.81 o 
  -4   2   3     2548.38     2399.00     24.08 o 
  -3   2   3       77.69      113.25      2.39 o 
  -2   2   3      120.75      160.98      8.07 o 
  -1   2   3       12.57       36.94      9.22 o 
   0   2   3     3255.64     3923.15     36.96 o 
   1   2   3     3361.52     3657.53     78.02 o 
   2   2   3      561.73      569.70     14.12 o 
   3   2   3    11069.92    11009.23    173.71 o 
   4   2   3     3434.19     3114.26     74.94 o 
   5   2   3     6771.63     5767.76     47.79 o 
   6   2   3     3665.67     3026.38     28.41 o 
   7   2   3     1512.03     1306.66     14.63 o 
   8   2   3     3475.79     2848.99     33.56 o 
   9   2   3        2.83       10.18      1.85 o 
  -7   3   3     3240.32     3442.78     40.10 o 
  -6   3   3       46.85       79.78      3.22 o 
  -5   3   3     6494.44     7419.79     49.13 o 
  -4   3   3     2771.48     2964.29     27.99 o 
  -3   3   3     4414.80     5030.41     23.35 o 
  -2   3   3     2178.23     2633.52     15.13 o 
  -1   3   3      814.58      970.05     32.96 o 
   0   3   3      406.43      542.05      5.68 o 
   1   3   3       13.80       17.11      0.93 o 
   2   3   3     2014.87     2375.25     47.04 o 
   3   3   3     4522.42     5194.09    136.79 o 
   4   3   3     7914.61     9273.44     90.45 o 
   5   3   3     8222.26     8382.64     94.07 o 
   6   3   3       70.54       61.49      2.52 o 
   7   3   3     4436.58     3843.63     34.94 o 
   8   3   3      921.19      795.46      8.84 o 
   9   3   3      834.77      714.87      9.34 o 
  -6   4   3     3332.52     3577.26     39.01 o 
  -5   4   3     6719.09     7342.25     51.32 o 
  -4   4   3      949.37      929.12      8.39 o 
  -3   4   3     9011.16    10283.43     51.09 o 
  -2   4   3     1193.38     1378.35     17.01 o 
  -1   4   3     2275.19     2275.24     13.92 o 
   0   4   3     5716.23     6943.77     89.89 o 
   1   4   3      130.49      143.84      4.40 o 
   2   4   3      528.11      598.87     34.44 o 
   3   4   3       25.84       34.08      1.05 o 
   4   4   3     1826.61     2080.93     47.38 o 
   5   4   3      809.77      936.04      7.21 o 
   6   4   3     1833.54     2048.87     23.20 o 
   7   4   3     3455.05     3524.04     33.44 o 
   8   4   3        0.26       -1.92      2.19 o 
   9   4   3     2265.39     1898.93     20.96 o 
  -6   5   3     3858.33     3898.56     42.94 o 
  -5   5   3      463.89      487.05      7.09 o 
  -4   5   3     5177.15     3450.89     34.48 o 
  -3   5   3     6204.32     6565.64     43.54 o 
  -2   5   3     1534.92     1718.43     20.35 o 
  -1   5   3    11845.20    12579.76    629.96 o 
   0   5   3       57.53       77.63      3.82 o 
   1   5   3     4224.67     4805.28     75.08 o 
   2   5   3      494.95      572.28     13.01 o 
   3   5   3       19.21       31.96      3.29 o 
   4   5   3       61.60       57.23      1.49 o 
   5   5   3        3.31        1.63      1.53 o 
   6   5   3     2613.87     3025.21     28.83 o 
   7   5   3      416.61      443.75      6.25 o 
   8   5   3     2402.39     2775.38     32.77 o 
   9   5   3     1127.94     1270.63     17.40 o 
  -5   6   3      748.47      728.69      9.21 o 
  -4   6   3     6560.41     6905.80     51.57 o 
  -3   6   3      121.05       73.85      2.94 o 
  -2   6   3     8026.24     8871.64     50.88 o 
  -1   6   3     5113.90     4733.24     34.58 o 
   0   6   3     3707.70     4027.01     21.67 o 
   1   6   3     8598.66     9365.59    179.61 o 
   2   6   3       90.52      110.53      1.89 o 
   3   6   3     1572.16     1691.87     25.75 o 
   4   6   3       90.37       89.22      2.62 o 
   5   6   3       78.66       88.38      2.77 o 
   6   6   3      294.74      339.62      5.25 o 
   7   6   3       17.27       35.54      2.57 o 
   8   6   3      885.66      964.45     10.00 o 
   9   6   3      138.31      135.57      4.70 o 
  -4   7   3     1674.09     1728.63     19.55 o 
  -3   7   3     1422.45     1592.25     17.47 o 
  -1   7   3        6.93       16.75      1.32 o 
   0   7   3     9568.50    10277.61     97.75 o 
   1   7   3      315.74      397.80      5.22 o 
   2   7   3     2668.78     2772.49     26.15 o 
   3   7   3     3872.40     3906.81     31.36 o 
   4   7   3       29.85       39.72      2.15 o 
   5   7   3      124.82      134.83      3.46 o 
   6   7   3       90.83      104.61      3.37 o 
   7   7   3      141.49      150.38      4.14 o 
   8   7   3      131.22      134.02      4.37 o 
   9   7   3      133.26      115.41      4.47 o 
  -3   8   3     1580.54     1506.39     18.39 o 
  -2   8   3     1161.55     1260.38     15.86 o 
  -1   8   3     2728.17     1841.79     18.20 o 
   0   8   3     7014.40     6438.37    409.70 o 
   1   8   3      331.69      401.09      5.69 o 
   2   8   3    10541.50    10990.99     57.82 o 
   3   8   3      881.57      851.83     11.38 o 
   4   8   3     2683.15     2726.58     29.05 o 
   5   8   3     1405.31     1459.92     15.56 o 
   6   8   3       90.79      112.84      3.71 o 
   7   8   3      100.88      107.13      3.82 o 
   8   8   3        1.73        5.54      1.75 o 
  -2   9   3       63.36       62.95      3.44 o 
  -1   9   3     3641.97     3950.48     40.63 o 
   0   9   3      741.89      740.64     32.53 o 
   1   9   3     4473.16     4831.91     42.09 o 
   2   9   3     3837.46     4113.95     38.22 o 
   3   9   3      502.32      507.67      6.87 o 
   4   9   3     4767.71     5017.90     42.62 o 
   5   9   3      207.51      281.80      5.50 o 
   6   9   3     1248.72     1283.57     16.22 o 
   7   9   3      378.03      413.09      7.13 o 
   0  10   3      210.12      191.96      8.63 o 
   1  10   3     4562.35     4830.60     45.64 o 
   2  10   3      326.48      312.73      5.94 o 
   3  10   3     3974.13     3792.99     39.81 o 
   4  10   3     2144.23     2124.15     21.22 o 
   5  10   3      484.29      504.36      7.71 o 
   6  10   3     2396.59     2398.30     23.62 o 
   2  11   3      628.70      659.85      9.18 o 
   3  11   3     2086.02     1941.05     21.69 o 
   4  11   3       17.06       28.63      2.13 o 
  -3  -8   4      318.41      300.65      6.31 o 
  -2  -8   4     2148.77     2398.65     23.90 o 
  -1  -8   4     1454.05     1665.46     20.26 o 
  -5  -7   4     1587.01     1544.95     13.68 o 
  -4  -7   4     2286.87     2329.25     22.81 o 
  -3  -7   4      256.97      249.10      5.34 o 
  -2  -7   4     4165.61     4174.59     41.73 o 
  -1  -7   4       93.30       98.25      3.69 o 
   0  -7   4     2624.58     2968.96    208.54 o 
   1  -7   4     1050.19     1224.87     11.75 o 
   2  -7   4      304.80      358.71      6.86 o 
  -6  -6   4       11.95       13.45      1.74 o 
  -5  -6   4     1200.72     1187.41     11.35 o 
  -4  -6   4      618.43      579.01      7.61 o 
  -3  -6   4     3396.35     3609.08     36.40 o 
  -2  -6   4     3781.37     4003.82     37.71 o 
  -1  -6   4     2062.38     2135.35     27.40 o 
   0  -6   4     5285.43     4691.15    853.64 o 
   1  -6   4      106.40      112.66      3.66 o 
   2  -6   4     3074.98     3635.92     38.55 o 
   3  -6   4      535.32      660.44      8.81 o 
  -7  -5   4       28.56       37.59      3.05 o 
  -6  -5   4       27.29       37.41      2.89 o 
  -5  -5   4      228.25      208.93      4.76 o 
  -4  -5   4      289.87      282.23      5.18 o 
  -3  -5   4     4734.92     4886.08     39.65 o 
  -2  -5   4      108.33      125.18      3.37 o 
  -1  -5   4     4576.83     4568.58     37.08 o 
   0  -5   4     3461.08     3599.41    222.09 o 
   1  -5   4     4118.94     2375.37     27.80 o 
   2  -5   4     4917.67     2951.34     32.27 o 
   3  -5   4      252.20      261.34      5.23 o 
   4  -5   4     2013.88     2357.24     32.01 o 
   5  -5   4      371.76      439.35      7.52 o 
  -7  -4   4      119.07      129.30      4.34 o 
  -6  -4   4      239.73      250.42      5.24 o 
  -5  -4   4       95.87       84.67      3.17 o 
  -4  -4   4      210.11      201.88      4.21 o 
  -3  -4   4       78.86       81.21      2.72 o 
  -2  -4   4     2058.45     1934.15     22.60 o 
  -1  -4   4     4490.87     4325.48     33.23 o 
   0  -4   4       53.53       48.30      1.56 o 
   1  -4   4     7459.51     7234.27     44.73 o 
   2  -4   4     1694.93     1806.13     23.13 o 
   3  -4   4     3039.20     1914.23     17.84 o 
   4  -4   4     3359.63     3448.01     35.91 o 
   5  -4   4      356.60      411.96      6.81 o 
   6  -4   4     1253.50     1371.79     18.46 o 
  -7  -3   4     2373.52     2206.63     30.93 o 
  -6  -3   4     1286.95     1191.73     14.93 o 
  -5  -3   4      480.76      470.92      6.29 o 
  -4  -3   4       47.39      139.87      3.38 o 
  -3  -3   4       30.48       39.52      1.99 o 
  -2  -3   4      152.09      143.21      3.08 o 
  -1  -3   4     1374.57     1254.71     42.43 o 
   0  -3   4     2574.60     2533.65    107.43 o 
   1  -3   4     4657.47     3917.55     29.99 o 
   2  -3   4      474.99      838.52     10.23 o 
   3  -3   4     6998.90     7370.38     45.75 o 
   4  -3   4      670.80      536.21      6.74 o 
   5  -3   4     2644.50     2728.87     31.69 o 
   6  -3   4     2098.97     2028.74     21.03 o 
  -7  -2   4     3873.13     3754.98     39.99 o 
  -6  -2   4      142.71      128.43      3.77 o 
  -5  -2   4     3083.21     3078.54     30.54 o 
  -4  -2   4      893.98      853.10     10.59 o 
  -3  -2   4     1404.16     1310.74     17.14 o 
  -2  -2   4       10.09       10.74      0.60 o 
  -1  -2   4       28.77       27.25      1.43 o 
   0  -2   4     3758.19     3413.75    117.71 o 
   1  -2   4      700.55      603.65      6.74 o 
   2  -2   4     5901.32     5630.44    191.39 o 
   3  -2   4     3256.04     3097.25     27.21 o 
   4  -2   4     1340.56     1011.87     12.00 o 
   5  -2   4     5817.97     4288.43     37.80 o 
   6  -2   4        0.42       20.43      1.66 o 
   7  -2   4      515.17      527.94      8.03 o 
  -7  -1   4      941.31     1155.76     15.58 o 
  -6  -1   4     2316.44     2511.96     29.63 o 
  -5  -1   4     5473.75     5359.69     39.86 o 
  -4  -1   4       23.27       43.06      2.14 o 
  -3  -1   4     4095.40     3557.57    444.43 o 
  -2  -1   4      220.69      184.68     10.24 o 
  -1  -1   4      184.43      188.34     15.14 o 
   0  -1   4       41.25       55.26      1.16 o 
   1  -1   4        0.70       41.41      3.10 o 
   2  -1   4     1888.95     1677.82     51.86 o 
   3  -1   4     1505.43     1498.76     33.25 o 
   4  -1   4     4860.32     3276.76     28.45 o 
   5  -1   4     2135.45     1919.05     23.71 o 
   6  -1   4     1341.98     1266.74     14.90 o 
   7  -1   4     4591.81     4215.66     41.84 o 
   8  -1   4        7.07       11.33      1.92 o 
  -7   0   4       26.48       41.47      2.98 o 
  -6   0   4     6273.79     6732.22     48.83 o 
  -5   0   4     1121.63     1236.10     13.50 o 
  -4   0   4     7022.72     7630.67     43.50 o 
  -3   0   4     5384.95     5636.50    220.39 o 
  -2   0   4      630.46      600.76      5.02 o 
  -1   0   4     3809.95     3710.89     59.44 o 
   0   0   4      923.62      921.21     22.11 o 
   1   0   4       31.37       84.75      4.79 o 
   2   0   4      110.22      106.03      4.15 o 
   3   0   4     1347.10     1277.73     22.19 o 
   4   0   4     3392.69     2736.97    239.77 o 
   5   0   4        0.13       18.30      1.27 o 
   6   0   4     3318.97     2603.42     28.70 o 
   7   0   4      866.28      809.95      8.87 o 
   8   0   4     1216.71     1128.71     11.44 o 
  -7   1   4     1731.31     1976.52     20.83 o 
  -6   1   4     5456.47     6140.65     47.34 o 
  -5   1   4      100.00      115.62      3.29 o 
  -4   1   4    19279.33    18049.23     69.63 o 
  -3   1   4     1297.91     1411.46     12.99 o 
  -2   1   4    11104.27    12705.07     83.84 o 
  -1   1   4     7149.68     8263.64    126.46 o 
   0   1   4     4654.49     4995.15     17.57 o 
   1   1   4     4249.30     3989.96     40.99 o 
   2   1   4       11.33        8.16      0.65 o 
   3   1   4       87.32       69.50      1.86 o 
   4   1   4      138.18      132.35      5.47 o 
   5   1   4      876.88      690.26      6.48 o 
   6   1   4     1621.12     1261.50     13.68 o 
   7   1   4      129.75      130.38      3.88 o 
   8   1   4     2878.38     2492.36     32.63 o 
  -7   2   4     2067.71     2168.55     22.27 o 
  -6   2   4      275.18      335.07      5.91 o 
  -5   2   4     8011.26     5484.56     42.15 o 
  -4   2   4     2129.94     1856.88     15.57 o 
  -3   2   4     2626.38     3249.34     18.56 o 
  -2   2   4    19089.04    23960.23    141.03 o 
  -1   2   4      487.87      562.51      5.10 o 
   0   2   4    13701.45    16142.64    202.74 o 
   1   2   4     3052.67     3236.59     13.85 o 
   2   2   4     2338.06     2392.29     15.18 o 
   3   2   4     1301.89     1263.14     42.97 o 
   4   2   4     1318.53     1275.60     17.13 o 
   5   2   4       28.81       26.39      1.81 o 
   6   2   4      139.32      108.74      3.11 o 
   7   2   4      879.59      793.43      8.18 o 
   8   2   4      368.30      372.49      6.44 o 
   9   2   4       50.67       47.77      3.35 o 
  -7   3   4      225.69      223.92      5.63 o 
  -6   3   4      509.84      526.00      7.49 o 
  -5   3   4     3364.89     3910.39     36.46 o 
  -4   3   4      408.14      447.34      5.76 o 
  -3   3   4    10985.09    12894.47     55.81 o 
  -2   3   4     6266.90     8031.20     43.22 o 
  -1   3   4     7517.77     8693.25    114.47 o 
   0   3   4    22171.23    28639.84    840.40 o 
   1   3   4        7.59      135.95     34.26 o 
   2   3   4    10127.06    11550.26    239.71 o 
   3   3   4     1832.46     2022.80     36.64 o 
   4   3   4     7475.42     8263.87     61.61 o 
   5   3   4       28.56       73.07      2.39 o 
   6   3   4        0.57        4.35      1.04 o 
   7   3   4      301.60      253.54      4.78 o 
   8   3   4       15.28       16.27      1.63 o 
   9   3   4      910.32      773.12      9.63 o 
  -6   4   4      242.20      265.69      5.82 o 
  -5   4   4      446.65      466.83      6.73 o 
  -4   4   4     1086.19     1252.92     14.08 o 
  -3   4   4     5796.21     6726.23     42.06 o 
  -2   4   4       44.63       69.37      1.59 o 
  -1   4   4    16044.85    17565.07    232.90 o 
   0   4   4     1479.68     1566.61     19.27 o 
   1   4   4    10399.56    12418.23    198.55 o 
   2   4   4    11105.85    13378.14    466.33 o 
   3   4   4      128.50      146.61      5.29 o 
   4   4   4     3410.00     3816.67     27.57 o 
   5   4   4      810.39      961.27     10.44 o 
   6   4   4      205.98      247.29      4.37 o 
   7   4   4       89.13       78.31      3.13 o 
   8   4   4        6.27        7.85      1.48 o 
   9   4   4      171.19      172.04      4.91 o 
  -6   5   4      143.54      157.25      4.84 o 
  -5   5   4        9.68       10.89      1.45 o 
  -4   5   4      699.98      466.34      6.54 o 
  -3   5   4     1803.81     1839.21     23.39 o 
  -2   5   4     3225.14     3555.65     29.92 o 
  -1   5   4     9567.87    10741.27    447.05 o 
   0   5   4      385.58      424.44     25.79 o 
   1   5   4    15815.03    18636.89    344.70 o 
   2   5   4     2589.76     2999.76     72.07 o 
   3   5   4    10669.85    12371.06    353.68 o 
   4   5   4     3908.51     4568.96     21.77 o 
   5   5   4      745.56      854.91     10.19 o 
   6   5   4     2131.83     2496.76     26.32 o 
   7   5   4      159.46      193.08      4.32 o 
   8   5   4       28.43       40.42      2.83 o 
   9   5   4       42.42       44.95      3.31 o 
  -5   6   4      102.28      122.32      4.31 o 
  -4   6   4        0.60       17.90      1.64 o 
  -3   6   4      496.20      332.80      5.44 o 
  -2   6   4     1343.77     1526.21     21.26 o 
  -1   6   4      255.85      287.29      4.48 o 
   0   6   4     2944.35     3284.14     67.82 o 
   1   6   4     7982.00     9072.93    196.09 o 
   2   6   4     1568.20     1712.54     68.35 o 
   3   6   4    13798.49    15220.34    367.13 o 
   4   6   4      618.27      671.62      9.00 o 
   5   6   4     5212.96     5806.14     38.91 o 
   6   6   4     3112.97     3621.22     32.71 o 
   7   6   4      670.41      786.72      8.39 o 
   8   6   4      758.85      899.06      9.66 o 
   9   6   4        1.02        1.33      2.74 o 
  -4   7   4       99.91       86.32      3.64 o 
  -3   7   4      107.46      144.03      4.14 o 
  -2   7   4       80.85       51.49      2.68 o 
  -1   7   4      345.63      347.49      5.34 o 
   0   7   4     3850.23     4199.65     41.91 o 
   1   7   4      327.61      354.41      4.90 o 
   2   7   4     7441.15     8092.95     45.15 o 
   3   7   4     3415.37     3572.39     29.98 o 
   4   7   4     1679.49     1730.03     21.40 o 
   5   7   4     7361.86     8086.98     48.63 o 
   6   7   4       78.87      100.62      3.43 o 
   7   7   4     3136.43     3457.87     35.65 o 
   8   7   4      567.46      660.12      8.57 o 
   9   7   4      166.84      202.17      5.58 o 
  -3   8   4     1019.59     1034.64     10.87 o 
  -2   8   4       76.44       86.51      3.46 o 
  -1   8   4       35.02       33.41      2.36 o 
   0   8   4      105.05       90.31      4.91 o 
   1   8   4     1084.71     1118.67     13.10 o 
   2   8   4     1883.64     1996.60     24.18 o 
   3   8   4      142.42      148.09      3.64 o 
   4   8   4     5243.08     5385.18     40.64 o 
   5   8   4     1734.45     1780.61     24.26 o 
   6   8   4     1363.18     1366.73     15.75 o 
   7   8   4     2405.99     2629.80     32.47 o 
   8   8   4       48.99       49.10      3.54 o 
  -2   9   4      197.03      190.07      5.03 o 
  -1   9   4     1189.73     1289.61     16.40 o 
   0   9   4        4.62        4.27      0.98 o 
   1   9   4       44.08       48.13      2.74 o 
   2   9   4      182.17      202.52      4.51 o 
   3   9   4      102.26      101.81      3.43 o 
   4   9   4     2028.14     2207.97     27.94 o 
   5   9   4      200.12      212.48      4.78 o 
   6   9   4     3160.55     3138.91     35.45 o 
   7   9   4      491.39      526.19      7.95 o 
   8   9   4      953.26      978.46     11.11 o 
  -1  10   4      371.76      371.16      6.99 o 
   0  10   4      181.22      177.75      4.87 o 
   1  10   4      863.11      769.92      9.15 o 
   2  10   4        3.24        6.19      1.52 o 
   3  10   4      235.88      293.27      5.72 o 
   4  10   4      158.11      161.54      4.45 o 
   5  10   4      689.88      584.40      8.10 o 
   6  10   4     1159.09     1200.16     11.77 o 
   7  10   4      346.63      340.97      6.93 o 
   2  11   4       95.59      107.03      4.20 o 
   3  11   4       25.37       39.40      3.20 o 
   4  11   4       39.46       36.58      3.19 o 
   5  11   4      113.59      135.01      4.69 o 
  -3  -7   5      116.19      129.78      4.49 o 
  -2  -7   5      321.09      343.81      6.57 o 
  -1  -7   5        4.99        2.74      2.27 o 
   0  -7   5     1903.16     2120.96    138.15 o 
  -5  -6   5      851.04      910.94     10.47 o 
  -4  -6   5       69.20       76.87      3.46 o 
  -3  -6   5      363.82      365.07      6.35 o 
  -2  -6   5       31.04       40.11      2.62 o 
  -1  -6   5       23.33       21.98      1.78 o 
   0  -6   5      574.07      628.13     41.10 o 
   1  -6   5      107.45      117.09      3.93 o 
   2  -6   5     2052.62     2527.81     33.62 o 
   3  -6   5      340.87      439.23      7.55 o 
  -6  -5   5     2892.66     2723.35     35.99 o 
  -5  -5   5      565.00      598.23      8.07 o 
  -4  -5   5     1609.69     1476.27     17.04 o 
  -3  -5   5     1000.89     1032.33     13.82 o 
  -2  -5   5      111.50      121.77      3.58 o 
  -1  -5   5        7.25       61.26      2.70 o 
   0  -5   5       28.80       31.68      5.82 o 
   1  -5   5      336.69      241.90      5.02 o 
   2  -5   5      616.17      671.89      8.23 o 
   3  -5   5      121.85      135.10      4.37 o 
   4  -5   5     1638.73     1949.80     21.29 o 
  -6  -4   5     3515.57     3259.65     37.82 o 
  -5  -4   5      127.43      118.70      3.94 o 
  -4  -4   5     5285.27     4969.58     41.91 o 
  -3  -4   5      360.97      369.83      5.69 o 
  -2  -4   5     3847.03     3724.95     33.65 o 
  -1  -4   5       86.50      102.56      3.06 o 
   0  -4   5      299.14      301.96     11.25 o 
   1  -4   5        2.14       11.42      1.30 o 
   2  -4   5       80.95       69.25      2.84 o 
   3  -4   5     1798.13     1333.52     15.70 o 
   4  -4   5      642.18      682.30      8.48 o 
   5  -4   5      828.20      852.22     10.09 o 
  -7  -3   5     2918.22     2894.05     36.94 o 
  -6  -3   5      366.28      377.16      6.40 o 
  -5  -3   5     3896.02     4035.68     38.16 o 
  -4  -3   5     4352.59     4144.61     36.43 o 
  -3  -3   5     1254.51     1181.21     13.01 o 
  -2  -3   5     3780.40     3545.73     30.67 o 
  -1  -3   5     2297.38     2128.32     23.24 o 
   0  -3   5     1918.12     1923.62     60.58 o 
   1  -3   5      482.97      410.50      5.33 o 
   2  -3   5      163.05      181.90      3.86 o 
   3  -3   5        2.14       10.06      1.32 o 
   4  -3   5        4.37       29.29      2.37 o 
   5  -3   5      947.80     1082.80     14.93 o 
   6  -3   5      310.01      311.77      6.42 o 
  -7  -2   5     1715.77     1684.52     19.71 o 
  -6  -2   5      124.63      147.45      4.26 o 
  -5  -2   5     8309.39     7853.54     52.29 o 
  -4  -2   5      520.70      578.17      6.67 o 
  -3  -2   5     9000.06     8280.02     47.11 o 
  -2  -2   5     5636.07     5181.43     35.14 o 
  -1  -2   5     5893.44     5059.25     33.69 o 
   0  -2   5     7295.37     6684.68    299.11 o 
   1  -2   5        1.58        4.77      0.97 o 
   2  -2   5      961.55      974.98     10.96 o 
   3  -2   5      186.55      170.54      3.69 o 
   4  -2   5        0.93        0.90      1.64 o 
   5  -2   5       21.42       20.85      1.64 o 
   6  -2   5       12.18       34.79      2.73 o 
   7  -2   5     1364.65     1408.92     18.61 o 
  -7  -1   5       13.84       34.77      2.92 o 
  -6  -1   5     1587.50     1504.48     17.09 o 
  -5  -1   5     2150.35     2151.64     26.80 o 
  -4  -1   5     2208.45     2215.71     24.93 o 
  -3  -1   5    10567.63    10089.80     50.33 o 
  -2  -1   5      237.97      235.80      2.79 o 
  -1  -1   5    14692.53    13807.40    343.13 o 
   0  -1   5     4352.72     3943.90    155.98 o 
   1  -1   5     5298.85     4548.44    302.70 o 
   2  -1   5     5196.79     4687.99    198.44 o 
   3  -1   5       53.02       43.67      2.10 o 
   4  -1   5      569.06      406.93      5.41 o 
   5  -1   5       17.96       17.14      1.46 o 
   6  -1   5       35.48       42.58      2.81 o 
   7  -1   5       18.36       18.72      1.94 o 
  -7   0   5        7.89       10.53      1.82 o 
  -6   0   5      846.69      933.15     13.53 o 
  -5   0   5       31.98       27.79      2.20 o 
  -4   0   5     4279.77     4310.04     34.52 o 
  -3   0   5     3010.48     3079.46     26.77 o 
  -2   0   5     4792.06     4726.80     42.20 o 
  -1   0   5    13701.05    13350.28     59.47 o 
   0   0   5     1609.85     1637.46     63.51 o 
   1   0   5    13045.07    11595.88    552.95 o 
   2   0   5     1674.77     1433.12     73.09 o 
   3   0   5     4291.03     3963.71     66.72 o 
   4   0   5     3750.80     2867.52     26.44 o 
   5   0   5      288.48      259.71      4.58 o 
   6   0   5      232.42      245.91      4.88 o 
   7   0   5       26.66       22.62      1.76 o 
   8   0   5       55.28       54.28      3.51 o 
  -7   1   5      273.92      318.95      6.44 o 
  -6   1   5        3.13        6.99      1.47 o 
  -5   1   5       41.11       44.02      2.46 o 
  -4   1   5      348.24      351.36      5.11 o 
  -3   1   5       67.89       68.25      2.35 o 
  -2   1   5    10350.51    11927.58    123.79 o 
  -1   1   5     1897.08     1964.03     44.77 o 
   0   1   5     3944.91     3524.10     16.63 o 
   1   1   5    16025.85    15303.90    301.40 o 
   2   1   5      580.59      536.72      4.75 o 
   3   1   5    14031.71    12752.49     53.25 o 
   4   1   5       65.56       79.61      4.48 o 
   5   1   5     2361.12     1994.09     22.93 o 
   6   1   5      491.85      401.66      5.76 o 
   7   1   5       85.75       85.58      3.32 o 
   8   1   5       81.22      110.30      4.25 o 
  -7   2   5     1390.91     1372.24     18.35 o 
  -6   2   5       11.07       35.93      2.73 o 
  -5   2   5      226.27      239.03      4.79 o 
  -4   2   5     1043.58     1065.27     12.39 o 
  -3   2   5      473.39      545.36      5.81 o 
  -2   2   5     3217.80     3727.52     19.36 o 
  -1   2   5      845.16      994.94      9.26 o 
   0   2   5    15198.28    17407.75    137.39 o 
   1   2   5      379.48      375.21      3.78 o 
   2   2   5    11251.54    10863.43    184.24 o 
   3   2   5     6396.12     6062.22    112.57 o 
   4   2   5     1137.13     1003.66      7.24 o 
   5   2   5     6143.91     5419.15     36.68 o 
   6   2   5      321.11      270.56      4.66 o 
   7   2   5     1813.99     1726.32     24.58 o 
   8   2   5      170.75      173.48      4.62 o 
  -6   3   5      909.03     1113.27     15.58 o 
  -5   3   5     1835.54     2083.71     27.59 o 
  -4   3   5       34.31       53.06      2.45 o 
  -3   3   5        8.40       18.64      1.71 o 
  -2   3   5        0.37        6.32      1.88 o 
  -1   3   5     1179.43     1305.27     24.19 o 
   0   3   5     5105.90     6056.95     66.35 o 
   1   3   5     1517.56     1713.94     20.18 o 
   2   3   5    16637.51    18498.60    195.07 o 
   3   3   5       39.82       40.40      1.27 o 
   4   3   5     9983.72    10030.28    165.74 o 
   5   3   5     2864.63     2748.14     25.52 o 
   6   3   5      767.38      644.57      6.91 o 
   7   3   5     2020.28     1812.91     24.66 o 
   8   3   5        3.74        7.24      1.58 o 
   9   3   5      657.67      616.41      8.83 o 
  -6   4   5     4550.06     4660.84     46.48 o 
  -5   4   5      230.54      251.52      5.21 o 
  -4   4   5      775.89      640.03      7.44 o 
  -3   4   5     1334.72     1594.32     21.19 o 
  -2   4   5       41.32       48.06      1.98 o 
  -1   4   5        4.14       12.56      2.07 o 
   0   4   5        1.34        6.23      0.56 o 
   1   4   5     2032.94     2280.09     42.68 o 
   2   4   5     3420.43     3961.89     95.01 o 
   3   4   5     2115.56     2332.53     98.95 o 
   4   4   5     7935.05     8895.00    130.19 o 
   5   4   5       15.59       94.24      2.84 o 
   6   4   5    12281.10    12834.46     61.19 o 
   7   4   5     1074.71     1031.44     13.19 o 
   8   4   5     1049.33      979.75      9.95 o 
   9   4   5      792.91      731.36      9.49 o 
  -5   5   5      498.59      571.81      8.00 o 
  -4   5   5     6896.70     4601.87     41.35 o 
  -3   5   5      310.44      353.52      5.39 o 
  -2   5   5     3173.26     3626.11     31.11 o 
  -1   5   5      285.18      332.62      4.51 o 
   0   5   5       72.83       97.56      4.05 o 
   1   5   5      985.24     1149.72     26.67 o 
   2   5   5     1359.78     1665.24     12.58 o 
   3   5   5     3608.09     4036.14     99.19 o 
   4   5   5     1694.88     1940.77     14.60 o 
   5   5   5     3268.02     3745.66     30.44 o 
   6   5   5     1720.86     1945.36     23.71 o 
   7   5   5      200.03      220.12      4.73 o 
   8   5   5     2728.87     2679.15     32.76 o 
   9   5   5      237.22      233.07      5.69 o 
  -5   6   5     3881.84     3851.34     42.67 o 
  -4   6   5     3374.48     3606.18     38.33 o 
  -3   6   5     1627.65     1143.82     10.07 o 
  -2   6   5     5043.10     5735.05     41.86 o 
  -1   6   5       13.28       17.10      1.24 o 
   0   6   5     2008.36     2264.84     62.73 o 
   1   6   5      540.04      577.30      8.15 o 
   2   6   5      125.62      170.91      5.17 o 
   3   6   5      417.05      440.91      5.10 o 
   4   6   5      181.79      206.63      3.79 o 
   5   6   5     2941.24     3317.83     29.66 o 
   6   6   5      335.51      384.49      5.69 o 
   7   6   5     1886.96     2108.89     27.14 o 
   8   6   5     1672.03     1982.67     28.30 o 
   9   6   5      220.78      272.46      6.20 o 
  -4   7   5       47.10       38.67      3.13 o 
  -3   7   5     6283.59     6503.09     51.11 o 
  -2   7   5     2776.03     1673.54     17.23 o 
  -1   7   5     2006.55     2027.39     25.16 o 
   0   7   5     3932.74     4343.49     35.70 o 
   1   7   5        4.71       11.31      1.20 o 
   2   7   5     1114.05     1182.97     17.41 o 
   3   7   5       75.41       74.64      2.59 o 
   4   7   5      279.28      301.66      4.72 o 
   5   7   5      473.30      502.58      6.21 o 
   6   7   5      131.94      153.21      4.00 o 
   7   7   5     1328.99     1533.37     16.91 o 
   8   7   5       64.65       76.37      3.70 o 
   9   7   5     1003.70     1135.23     11.93 o 
  -3   8   5     4196.93     4212.22     43.82 o 
  -2   8   5       55.93      100.01      3.74 o 
  -1   8   5     6649.47     4954.20     42.63 o 
   0   8   5     2131.58     1890.55     18.38 o 
   1   8   5     2638.07     2570.07     28.08 o 
   2   8   5     1859.40     1941.93     24.15 o 
   3   8   5      644.10      671.03      7.17 o 
   4   8   5      202.56      222.81      4.40 o 
   5   8   5       43.19       40.51      2.55 o 
   6   8   5      246.66      257.01      5.10 o 
   7   8   5      605.76      642.25      8.19 o 
   8   8   5      474.09      526.17      8.01 o 
  -2   9   5     2870.57     2660.76     35.16 o 
  -1   9   5     3858.32     3831.88     40.06 o 
   0   9   5      636.71      610.00     28.75 o 
   1   9   5     5764.72     6041.80     46.91 o 
   2   9   5      583.38      677.83      7.85 o 
   3   9   5      175.56      216.09      4.60 o 
   4   9   5     1872.93     1948.56     26.48 o 
   5   9   5       21.85       26.80      2.54 o 
   6   9   5       54.89       59.35      3.39 o 
   7   9   5       44.54       48.72      3.35 o 
   8   9   5       97.13      114.05      4.43 o 
  -1  10   5     1132.35     1203.36     17.18 o 
   0  10   5     3457.83     3311.43     36.49 o 
   1  10   5     3547.96     3122.60     36.39 o 
   2  10   5      877.78      903.28      9.70 o 
   3  10   5     5781.54     5411.22     46.92 o 
   4  10   5        0.76        4.13      1.63 o 
   5  10   5     1114.57     1048.24     10.59 o 
   6  10   5      301.11      316.21      6.40 o 
   7  10   5        0.05       12.11      1.86 o 
   2  11   5     3057.32     2925.97     37.17 o 
   3  11   5     2125.17     1951.19     21.47 o 
   4  11   5      699.37      695.62      9.33 o 
   5  11   5     2107.53     2026.43     22.13 o 
  -3  -6   6     3817.69     3841.94     42.43 o 
  -2  -6   6       37.36       50.04      3.02 o 
  -1  -6   6     1934.24     2124.94     21.82 o 
   0  -6   6      497.31      582.36     16.95 o 
   1  -6   6      615.04      741.01      9.50 o 
  -5  -5   6        5.03       25.80      2.51 o 
  -4  -5   6     3273.56     3177.11     37.48 o 
  -3  -5   6     1412.66     1386.20     11.97 o 
  -2  -5   6     1054.73     1057.33     14.57 o 
  -1  -5   6     4990.95     4986.13     44.15 o 
   0  -5   6        1.83       15.27      3.98 o 
   1  -5   6     2948.85     3528.91     38.05 o 
   2  -5   6      356.93      422.30      6.98 o 
   3  -5   6      264.00      370.80      6.84 o 
  -6  -4   6      333.28      310.17      6.52 o 
  -5  -4   6       65.09       54.00      3.36 o 
  -4  -4   6     3049.55     2930.31     34.27 o 
  -3  -4   6        3.67       67.62     11.74 o 
  -2  -4   6     6770.29     6693.96     48.68 o 
  -1  -4   6     1865.65     1889.53     25.39 o 
   0  -4   6     3393.72     2839.46    641.80 o 
   1  -4   6     2491.27     1733.36     17.55 o 
   2  -4   6       84.51      101.90      3.50 o 
   3  -4   6     2798.25     3128.54     35.74 o 
   4  -4   6       95.10      111.67      4.13 o 
  -6  -3   6        3.53        6.40      1.66 o 
  -5  -3   6      396.53      369.72      6.36 o 
  -4  -3   6      457.80      406.53      6.23 o 
  -3  -3   6      581.53      541.78      6.81 o 
  -2  -3   6     4058.52     3843.43     34.48 o 
  -1  -3   6      527.08      503.07      6.24 o 
   0  -3   6     9304.84     9069.00    292.60 o 
   1  -3   6      992.04      905.06      8.37 o 
   2  -3   6     4746.27     3665.02     34.68 o 
   3  -3   6     2013.83     1665.50     17.23 o 
   4  -3   6      375.66      406.85      6.56 o 
   5  -3   6      735.64      837.54      9.81 o 
  -6  -2   6      226.53      222.55      5.37 o 
  -5  -2   6       41.47       62.58      3.04 o 
  -4  -2   6       51.10       38.78      2.50 o 
  -3  -2   6     1322.20     1305.42     14.07 o 
  -2  -2   6      634.60      633.29      9.49 o 
  -1  -2   6     2339.23     2147.65     23.75 o 
   0  -2   6     2380.65     2230.89     96.36 o 
   1  -2   6      195.26      177.34      3.70 o 
   2  -2   6     6843.50     6968.49     44.65 o 
   3  -2   6      212.37      207.60      4.33 o 
   4  -2   6     3637.56     3035.23     32.44 o 
   5  -2   6     1410.54     1486.18     17.10 o 
   6  -2   6      346.06      348.01      6.58 o 
  -6  -1   6     1825.69     1758.84     19.35 o 
  -5  -1   6      100.00      102.71      2.50 o 
  -4  -1   6      816.70      743.76      7.82 o 
  -3  -1   6      119.30      107.65      2.93 o 
  -2  -1   6      153.29      177.19      3.68 o 
  -1  -1   6     1662.81     1509.10     18.85 o 
   0  -1   6     1013.73      945.52     21.14 o 
   1  -1   6     6239.01     5490.96     35.94 o 
   2  -1   6     4962.97     4744.27     34.28 o 
   3  -1   6     1408.67     1459.92     19.97 o 
   4  -1   6     5796.64     4462.89     37.15 o 
   5  -1   6        0.41       39.78      2.56 o 
   6  -1   6     2425.71     2534.33     31.87 o 
   7  -1   6      671.40      803.02      9.86 o 
  -6   0   6     2839.49     2800.98     34.28 o 
  -5   0   6      385.84      361.33      5.92 o 
  -4   0   6     1373.64     1477.28     15.23 o 
  -3   0   6      108.36       98.57      2.86 o 
  -2   0   6       15.65      118.63      2.87 o 
  -1   0   6      440.19      417.19      9.04 o 
   0   0   6      426.26      399.65      9.79 o 
   1   0   6     4064.61     3685.32    160.39 o 
   2   0   6       47.31       49.12      3.65 o 
   3   0   6     5114.16     4710.78     33.80 o 
   4   0   6     1573.43     1238.10     13.11 o 
   5   0   6      949.47      848.47      8.29 o 
   6   0   6     3060.05     3008.87     33.13 o 
   7   0   6       60.60       73.68      3.77 o 
  -6   1   6      784.59      820.83      9.49 o 
  -5   1   6     3252.22     2783.82     31.84 o 
  -4   1   6     3233.14     3280.65     31.89 o 
  -3   1   6      645.70      687.19      9.63 o 
  -2   1   6     3220.75     3582.75     28.77 o 
  -1   1   6        3.37        6.63      2.01 o 
   0   1   6       13.47       22.32      1.80 o 
   1   1   6      378.17      339.46      3.81 o 
   2   1   6     1495.34     1440.98     53.39 o 
   3   1   6     4730.66     4358.16     21.87 o 
   4   1   6       73.53       88.41      2.67 o 
   5   1   6     6673.92     6174.12     42.55 o 
   6   1   6      809.66      784.87      8.27 o 
   7   1   6     1513.99     1529.78     17.55 o 
   8   1   6     1213.99     1209.86     11.97 o 
  -6   2   6     1521.90     1569.54     18.59 o 
  -5   2   6     6615.59     7418.84     53.00 o 
  -4   2   6      394.09      362.56      5.55 o 
  -3   2   6     4505.69     5093.74     37.25 o 
  -2   2   6     5110.92     5783.40     36.84 o 
  -1   2   6      478.85      582.53     10.56 o 
   0   2   6     1500.32     1564.17     13.45 o 
   1   2   6      146.35      139.41      5.36 o 
   2   2   6      174.76      206.85      2.32 o 
   3   2   6       72.28       65.04      1.54 o 
   4   2   6      861.93      817.37      9.85 o 
   5   2   6     2295.05     2061.71     23.69 o 
   6   2   6      378.96      344.02      5.40 o 
   7   2   6     2893.59     2716.80     31.76 o 
   8   2   6      112.91      123.86      4.17 o 
  -6   3   6     3597.52     3718.04     41.39 o 
  -5   3   6     3923.61     4135.78     40.21 o 
  -4   3   6     2813.99     2364.90     19.89 o 
  -3   3   6    14148.84    16382.29     69.91 o 
  -2   3   6     1920.58     2233.14     23.33 o 
  -1   3   6     7992.67     8925.58    295.53 o 
   0   3   6     1774.59     1966.74     39.29 o 
   1   3   6      764.54      812.87      7.07 o 
   2   3   6      147.04      148.29      8.12 o 
   3   3   6       35.94       32.24      1.25 o 
   4   3   6      484.75      445.33      5.14 o 
   5   3   6        5.72        8.95      1.18 o 
   6   3   6     2020.35     1868.61     23.82 o 
   7   3   6      772.00      718.27      8.14 o 
   8   3   6      174.04      181.61      4.89 o 
  -6   4   6     1694.15     1713.28     20.47 o 
  -5   4   6        3.95        6.41      1.51 o 
  -4   4   6     7221.04     5980.94     46.50 o 
  -3   4   6     2236.41     2774.28     29.05 o 
  -2   4   6     1957.89     2294.49     24.54 o 
  -1   4   6    11212.35    13080.91     55.92 o 
   0   4   6      278.48      293.27      2.85 o 
   1   4   6     8923.70    10190.29    105.34 o 
   2   4   6      769.36      863.99     10.61 o 
   3   4   6      528.63      570.07      7.95 o 
   4   4   6       30.61       41.88      2.11 o 
   5   4   6       99.50      107.16      3.01 o 
   6   4   6        7.37        9.36      1.46 o 
   7   4   6       83.28       95.87      3.47 o 
   8   4   6      921.54      861.94      9.51 o 
   9   4   6      309.25      293.16      6.36 o 
  -5   5   6     1040.20      970.90     10.52 o 
  -4   5   6     4213.34     4613.92     42.35 o 
  -3   5   6      264.90      205.03      4.43 o 
  -2   5   6    10512.27    12241.38     60.30 o 
  -1   5   6     1663.38     2447.34     24.90 o 
   0   5   6     6664.65     7726.36    124.25 o 
   1   5   6     7280.02     8095.65    100.26 o 
   2   5   6     1352.72     1495.82     27.88 o 
   3   5   6     4902.35     5525.95    124.40 o 
   4   5   6      209.24      231.11      4.00 o 
   5   5   6      174.98      199.19      3.94 o 
   6   5   6      164.94      178.17      4.12 o 
   7   5   6      319.96      352.89      5.85 o 
   8   5   6      685.32      670.09      8.49 o 
   9   5   6        5.39       17.85      2.03 o 
  -4   6   6      192.91      216.65      5.17 o 
  -3   6   6     2581.85     2694.40     31.51 o 
  -2   6   6     5479.26     3956.01     36.08 o 
  -1   6   6      329.39      418.04      5.67 o 
   0   6   6    12800.45    14465.97    200.32 o 
   1   6   6      920.13     1041.15     11.33 o 
   2   6   6     5585.95     6090.89     38.01 o 
   3   6   6     3405.87     3620.61     29.49 o 
   4   6   6      312.01      347.34      4.92 o 
   5   6   6     2470.86     2801.50     27.98 o 
   6   6   6       17.23       23.49      2.23 o 
   7   6   6       71.62       83.79      3.37 o 
   8   6   6       49.05       97.12      3.81 o 
   9   6   6      193.37      201.47      5.48 o 
  -4   7   6       67.57       62.40      3.45 o 
  -3   7   6     1519.12     1505.05     17.81 o 
  -2   7   6      221.63      160.84      4.13 o 
  -1   7   6     7263.55     5268.02     41.86 o 
   0   7   6     3503.68     3847.40     23.86 o 
   1   7   6     2657.27     2844.61     28.09 o 
   2   7   6     8025.31     8922.29     49.31 o 
   3   7   6      297.37      315.64      4.94 o 
   4   7   6     5913.66     6388.31     42.61 o 
   5   7   6     1654.20     1798.68     23.32 o 
   6   7   6      223.50      254.05      4.96 o 
   7   7   6      639.97      746.06      8.62 o 
   8   7   6       57.27       68.74      3.64 o 
  -3   8   6       42.76       51.18      3.13 o 
  -2   8   6      249.24      220.14      5.14 o 
  -1   8   6     1633.18     1712.59     17.88 o 
   0   8   6      122.86      113.71      2.48 o 
   1   8   6     5682.24     6046.78     44.11 o 
   2   8   6     3838.09     4140.06     35.67 o 
   3   8   6     2951.15     2976.18     30.23 o 
   4   8   6     6121.84     6470.00     45.39 o 
   5   8   6       75.74       88.64      3.40 o 
   6   8   6     2472.48     2517.23     30.14 o 
   7   8   6      506.36      597.80      7.98 o 
   8   8   6      559.18      626.17      8.80 o 
  -2   9   6      100.08      113.92      4.47 o 
  -1   9   6       73.89       78.19      3.49 o 
   0   9   6      831.32      782.80     24.22 o 
   1   9   6     1740.26     1632.67     17.38 o 
   2   9   6       41.73       72.64      3.28 o 
   3   9   6     5454.75     5696.94     44.86 o 
   4   9   6      669.28      732.80      8.25 o 
   5   9   6     2939.58     2965.80     33.21 o 
   6   9   6     2948.08     3205.85     35.91 o 
   7   9   6       87.35      110.63      4.22 o 
   8   9   6      766.43      872.32     10.42 o 
   0  10   6      175.45      184.71      6.65 o 
   1  10   6       55.17       54.04      3.14 o 
   2  10   6     1108.39     1000.78     10.23 o 
   3  10   6     1571.55     1438.66     17.16 o 
   4  10   6      114.64      122.18      4.11 o 
   5  10   6     1409.52     1357.67     12.10 o 
   6  10   6      300.70      337.73      6.57 o 
   7  10   6     1601.87     1617.00     20.04 o 
   2  11   6      346.91      347.51      6.88 o 
   3  11   6        0.52        6.18      1.71 o 
   4  11   6      902.64      830.67     10.11 o 
   5  11   6     1889.62     1766.90     20.74 o 
  -3  -5   7       74.70       76.44      3.60 o 
  -2  -5   7       70.99       97.32      3.88 o 
  -1  -5   7      454.66      469.10      7.40 o 
   0  -5   7       77.97       88.77      6.58 o 
   1  -5   7     2102.37     2366.46     23.38 o 
   2  -5   7       31.75       49.36      3.23 o 
  -4  -4   7      194.63      213.94      5.22 o 
  -3  -4   7       21.30       20.25      1.66 o 
  -2  -4   7        8.06       37.82      2.74 o 
  -1  -4   7       43.07       51.81      2.94 o 
   0  -4   7      496.55      528.58     31.71 o 
   1  -4   7     1088.03     1226.92     15.76 o 
   2  -4   7      396.29      491.84      7.42 o 
   3  -4   7     2019.96     2435.17     23.55 o 
  -5  -3   7     3185.67     2972.12     37.04 o 
  -4  -3   7       85.57       91.11      3.66 o 
  -3  -3   7     1324.33     1295.23     15.77 o 
  -2  -3   7      249.59      273.92      5.20 o 
  -1  -3   7       66.54       58.49      2.74 o 
   0  -3   7       19.79       29.47      1.81 o 
   1  -3   7       88.94       61.92      2.88 o 
   2  -3   7      957.21     1022.36     13.94 o 
   3  -3   7      437.73      503.02      7.23 o 
   4  -3   7      644.61      780.33      9.36 o 
   5  -3   7     2420.71     2742.78     36.54 o 
  -6  -2   7     2748.04     2796.61     36.99 o 
  -5  -2   7     2478.30     2482.80     23.24 o 
  -4  -2   7     1132.47     1101.39     14.63 o 
  -3  -2   7     3956.35     3797.03     36.52 o 
  -2  -2   7        0.84      128.98      3.63 o 
  -1  -2   7     1614.29     1541.50     21.91 o 
   0  -2   7       23.56       36.58      2.64 o 
   1  -2   7      703.10      702.07      7.44 o 
   2  -2   7      333.55      244.92      4.76 o 
   3  -2   7       13.32       16.15      1.55 o 
   4  -2   7     1256.44     1358.59     16.34 o 
   5  -2   7       31.32       33.16      2.88 o 
   6  -2   7      828.73      933.51     10.79 o 
  -6  -1   7     4284.95     4016.71     43.87 o 
  -5  -1   7      112.33      114.84      3.87 o 
  -4  -1   7     4824.11     4855.75     42.27 o 
  -3  -1   7     3649.77     3534.70     34.02 o 
  -2  -1   7     1876.52     1924.75     23.95 o 
  -1  -1   7     3932.83     3881.31     32.97 o 
   0  -1   7        3.75        4.71      0.77 o 
   1  -1   7     3637.50     3491.50     31.03 o 
   2  -1   7       80.18      112.05      3.27 o 
   3  -1   7        6.07       11.90      1.41 o 
   4  -1   7      485.23      426.16      6.27 o 
   5  -1   7      109.83      106.03      3.66 o 
   6  -1   7     1217.85     1298.18     17.08 o 
  -6   0   7      789.82      770.87      9.62 o 
  -5   0   7     2043.20     1992.07     28.33 o 
  -4   0   7     6815.95     6629.74     48.82 o 
  -3   0   7      194.45      230.93      4.47 o 
  -2   0   7     9941.63     9750.16     52.99 o 
  -1   0   7     1629.10     1610.62     20.47 o 
   0   0   7     2310.51     2203.38     90.89 o 
   1   0   7     2620.71     2530.58     25.09 o 
   2   0   7      113.45      108.71      2.93 o 
   3   0   7      598.44      728.36     10.24 o 
   4   0   7       35.76       36.69      2.36 o 
   5   0   7       36.20       40.73      2.66 o 
   6   0   7      242.70      271.22      5.60 o 
   7   0   7      112.53      139.59      4.60 o 
  -6   1   7      165.19      192.31      5.17 o 
  -5   1   7     2961.61     3000.04     34.72 o 
  -4   1   7     2085.13     2155.60     27.65 o 
  -3   1   7     5295.33     5404.12     40.83 o 
  -2   1   7     7359.89     7613.01     45.88 o 
  -1   1   7      600.56      569.82      8.57 o 
   0   1   7    11198.06    11150.51    135.66 o 
   1   1   7      436.79      437.68      5.15 o 
   2   1   7     4259.04     4264.70     31.89 o 
   3   1   7      962.07      921.70     10.93 o 
   4   1   7       51.08       48.57      2.50 o 
   5   1   7      102.80      149.48      3.83 o 
   6   1   7      126.50      138.44      3.98 o 
   7   1   7       61.19       64.74      3.41 o 
  -6   2   7      547.57      536.19      8.29 o 
  -5   2   7      929.35      968.12     10.00 o 
  -4   2   7      192.03      172.60      4.19 o 
  -3   2   7     4182.74     4675.74     38.20 o 
  -2   2   7      728.85      770.93     10.39 o 
  -1   2   7     7104.03     7494.24     43.06 o 
   0   2   7     9895.04    10347.27     34.72 o 
   1   2   7     1795.21     1726.69     49.96 o 
   2   2   7     5624.82     5227.00     34.38 o 
   3   2   7      515.20      516.08      5.70 o 
   4   2   7     1937.17     1792.46     21.80 o 
   5   2   7      687.36      688.72      7.33 o 
   6   2   7      251.04      237.52      4.88 o 
   7   2   7       15.46       22.15      1.79 o 
   8   2   7        0.87        0.34      2.36 o 
  -5   3   7       20.32       37.73      2.72 o 
  -4   3   7     1181.16      906.86      9.23 o 
  -3   3   7     2039.94     1900.02     17.48 o 
  -2   3   7       30.56       43.23      2.36 o 
  -1   3   7     8147.10     9094.03     48.06 o 
   0   3   7      353.52      368.50     11.34 o 
   1   3   7     8701.73     8901.02     71.76 o 
   2   3   7     7261.88     7294.30     50.95 o 
   3   3   7     3016.58     2881.30     25.86 o 
   4   3   7     6164.84     5976.00     39.26 o 
   5   3   7        0.05        2.51      1.91 o 
   6   3   7      669.30      641.33      7.41 o 
   7   3   7      277.21      262.94      5.38 o 
   8   3   7       23.51       23.05      1.93 o 
  -5   4   7       24.46       31.89      2.91 o 
  -4   4   7        0.25       20.42      1.67 o 
  -3   4   7        0.61       -1.45      1.77 o 
  -2   4   7     3470.48     3814.26     33.47 o 
  -1   4   7     2919.02     3183.48     28.86 o 
   0   4   7     3421.59     3714.01     57.95 o 
   1   4   7     8765.47     9337.33     46.42 o 
   2   4   7       51.77       84.69      2.66 o 
   3   4   7     7601.32     7600.54     42.45 o 
   4   4   7     2851.03     2846.54     26.83 o 
   5   4   7     2103.28     2131.17     24.65 o 
   6   4   7     2911.55     2736.78     29.65 o 
   7   4   7       12.37       21.21      1.71 o 
   8   4   7      301.68      302.84      6.06 o 
  -5   5   7      446.44      438.67      7.49 o 
  -4   5   7      725.42      753.80      9.01 o 
  -3   5   7       43.27       43.85      2.59 o 
  -2   5   7      403.57      405.40      5.82 o 
  -1   5   7       99.87      114.50      3.16 o 
   0   5   7     2808.54     3018.54     55.33 o 
   1   5   7     1429.56     1566.60     19.47 o 
   2   5   7     4234.43     4603.12     33.10 o 
   3   5   7     6476.86     6579.73     40.19 o 
   4   5   7      179.18      271.49      4.57 o 
   5   5   7     4812.66     5034.57     38.07 o 
   6   5   7      571.36      606.76      7.20 o 
   7   5   7      913.74      951.81     13.57 o 
   8   5   7     2656.34     2385.65     32.06 o 
  -4   6   7       21.61       30.17      2.03 o 
  -3   6   7      705.56      811.41      9.07 o 
  -2   6   7      886.46      684.11      7.88 o 
  -1   6   7       10.03       60.05      2.53 o 
   0   6   7      145.47      173.86      2.71 o 
   1   6   7        3.22        4.79      1.15 o 
   2   6   7     4173.78     4403.46     33.68 o 
   3   6   7     1326.31     1358.96     18.98 o 
   4   6   7     5811.20     6308.85     41.85 o 
   5   6   7     3920.05     4283.94     35.87 o 
   6   6   7      247.25      276.16      5.30 o 
   7   6   7     3215.93     3500.65     36.40 o 
   8   6   7      126.80      112.34      4.29 o 
  -3   7   7     2487.35     2435.36     32.53 o 
  -2   7   7        2.32        2.91      1.44 o 
  -1   7   7      671.95      524.20      6.94 o 
   0   7   7       36.36       39.69      1.67 o 
   1   7   7      177.79      192.25      4.09 o 
   2   7   7      274.75      296.04      4.89 o 
   3   7   7      543.47      528.51      6.32 o 
   4   7   7     1319.58     1406.60     20.65 o 
   5   7   7      188.79      231.05      4.72 o 
   6   7   7     2651.58     2748.47     31.06 o 
   7   7   7     1477.28     1629.77     17.92 o 
   8   7   7      140.37      165.63      5.01 o 
  -3   8   7      810.45      780.35      9.88 o 
  -2   8   7     1689.89     1835.06     20.00 o 
  -1   8   7     2263.69     2283.51     29.97 o 
   0   8   7        1.41        2.06      1.54 o 
   1   8   7       95.58      106.94      3.40 o 
   2   8   7       17.24       16.62      1.47 o 
   3   8   7      394.45      454.75      6.23 o 
   4   8   7      525.91      593.30      7.14 o 
   5   8   7      448.13      476.40      6.79 o 
   6   8   7     2092.36     2302.05     29.58 o 
   7   8   7       14.80       18.66      2.00 o 
   8   8   7     1195.13     1335.11     17.93 o 
  -1   9   7      496.93      507.97      7.68 o 
   0   9   7     1680.20     1721.55     78.16 o 
   1   9   7     1592.51     1571.40     17.43 o 
   2   9   7        1.18        6.91      1.44 o 
   3   9   7      104.36      109.95      3.67 o 
   4   9   7        0.63        3.13      1.26 o 
   5   9   7      174.67      192.82      4.75 o 
   6   9   7      241.42      261.77      5.61 o 
   7   9   7      595.44      610.74      8.56 o 
   0  10   7     3811.93     3547.92    119.87 o 
   1  10   7      175.91      144.46      4.54 o 
   2  10   7     1612.58     1454.53     17.65 o 
   3  10   7      632.24      648.29      8.36 o 
   4  10   7        4.06       19.98      1.84 o 
   5  10   7      303.01      291.41      5.97 o 
   6  10   7      223.45      227.72      5.53 o 
   7  10   7      354.34      363.53      7.10 o 
   2  11   7     2525.36     2408.03     24.24 o 
   3  11   7       64.23       53.80      3.29 o 
   4  11   7      812.07      777.97      9.86 o 
   5  11   7      949.70      891.47     10.59 o 
  -3  -4   8     2487.88     2551.80     24.82 o 
  -2  -4   8     3226.56     3383.71     39.26 o 
  -1  -4   8      222.51      244.24      5.49 o 
   0  -4   8     1621.21     1753.09     73.85 o 
   1  -4   8      308.39      356.88      6.69 o 
   2  -4   8      198.75      256.07      5.96 o 
  -4  -3   8       69.96       79.66      3.65 o 
  -3  -3   8     2655.55     2526.37     23.55 o 
  -2  -3   8      869.87      873.97      9.65 o 
  -1  -3   8     2144.55     2200.93     29.69 o 
   0  -3   8     3493.90     3657.55    229.92 o 
   1  -3   8      421.45      481.51      7.20 o 
   2  -3   8     1928.18     2164.26     21.40 o 
   3  -3   8       14.15       12.56      1.83 o 
   4  -3   8      130.18      156.18      5.01 o 
  -5  -2   8      320.39      283.89      6.32 o 
  -4  -2   8     1498.52     1451.81     18.00 o 
  -3  -2   8     3381.02     3237.05     36.30 o 
  -2  -2   8      483.84      480.66      6.93 o 
  -1  -2   8     4678.39     4708.00     41.29 o 
   0  -2   8      225.44      214.93     39.50 o 
   1  -2   8     3603.58     2992.51     33.03 o 
   2  -2   8     2025.38     2123.25     28.13 o 
   3  -2   8      210.89      292.39      5.67 o 
   4  -2   8     1335.98     1497.24     18.09 o 
   5  -2   8        6.65       13.01      2.00 o 
  -5  -1   8        7.27        5.60      1.75 o 
  -4  -1   8      797.01      830.36      9.38 o 
  -3  -1   8      277.80      301.32      5.54 o 
  -2  -1   8     3060.40     2931.49     31.96 o 
  -1  -1   8     4299.59     4290.12     37.78 o 
   0  -1   8     1131.88      961.17    122.14 o 
   1  -1   8     5484.67     4124.64     36.66 o 
   2  -1   8       74.37       56.09      2.93 o 
   3  -1   8     1945.05     1714.45     17.59 o 
   4  -1   8      510.26      565.51      7.57 o 
   5  -1   8      307.67      343.00      6.54 o 
   6  -1   8      434.96      482.96      7.96 o 
  -5   0   8        0.18       10.00      1.66 o 
  -4   0   8       37.93       51.45      2.88 o 
  -3   0   8       53.68       72.61      3.14 o 
  -2   0   8      982.15     1125.89     13.64 o 
  -1   0   8      217.64      213.45      4.36 o 
   0   0   8     4779.95     5068.77    151.63 o 
   1   0   8     2375.12     2312.83     26.22 o 
   2   0   8      780.11      802.25     11.22 o 
   3   0   8     7508.33     6669.00     46.81 o 
   4   0   8       14.01       17.54      1.73 o 
   5   0   8     2093.88     2114.07     28.77 o 
   6   0   8      265.74      358.03      6.59 o 
  -5   1   8      941.27      951.37     10.45 o 
  -4   1   8       13.45       15.90      1.53 o 
  -3   1   8        6.78       35.81      2.36 o 
  -2   1   8      735.92      627.69      7.14 o 
  -1   1   8      985.85      949.94     11.82 o 
   0   1   8     3028.35     2968.37     20.29 o 
   1   1   8       19.37       24.41      2.12 o 
   2   1   8     6227.76     6319.26     42.38 o 
   3   1   8     1087.24     1086.01     12.78 o 
   4   1   8     3066.09     2905.20     30.72 o 
   5   1   8     2730.74     2474.54     29.95 o 
   6   1   8       86.25       96.92      3.75 o 
   7   1   8      878.65      892.97     10.27 o 
  -5   2   8     1402.55     1397.40     17.98 o 
  -4   2   8      425.75      441.39      6.84 o 
  -3   2   8      683.25      766.30      8.36 o 
  -2   2   8       45.47       49.41      2.46 o 
  -1   2   8      121.32      216.35      4.14 o 
   0   2   8       41.92       35.56      1.53 o 
   1   2   8     1245.38     1199.85     12.57 o 
   2   2   8     3051.48     3060.01     28.48 o 
   3   2   8      235.37      243.62      4.40 o 
   4   2   8     4766.17     4687.29     37.77 o 
   5   2   8      697.45      660.76      7.59 o 
   6   2   8     1878.28     1866.28     18.89 o 
   7   2   8     1892.24     1863.74     20.18 o 
  -5   3   8       46.20       53.06      3.13 o 
  -4   3   8     4210.49     4375.34     42.16 o 
  -3   3   8     1031.78     1030.27     13.81 o 
  -2   3   8      429.83      425.30      5.94 o 
  -1   3   8      388.38      409.78      5.57 o 
   0   3   8      114.68      173.18      5.21 o 
   1   3   8      795.77      788.15     10.17 o 
   2   3   8      139.82      129.86      3.25 o 
   3   3   8     2273.40     2084.15     23.67 o 
   4   3   8      831.83      843.15     11.18 o 
   5   3   8      662.63      647.52      7.42 o 
   6   3   8     2360.41     2323.94     29.04 o 
   7   3   8       38.55       61.08      3.40 o 
   8   3   8     1335.94     1294.20     17.80 o 
  -5   4   8     1615.84     1575.56     19.81 o 
  -4   4   8     4313.67     4588.66     44.17 o 
  -3   4   8        5.91       10.39      1.50 o 
  -2   4   8     4403.56     4160.97     37.24 o 
  -1   4   8     1719.74     1860.65     23.64 o 
   0   4   8     3431.52     3633.48     22.28 o 
   1   4   8      329.09      328.39      4.84 o 
   2   4   8       79.15      123.36      3.18 o 
   3   4   8      621.26      755.04     10.22 o 
   4   4   8      410.57      447.49      5.84 o 
   5   4   8     1957.31     1893.15     24.44 o 
   6   4   8     1274.05     1199.64     14.73 o 
   7   4   8      735.27      716.21      8.62 o 
   8   4   8     1406.16     1468.61     18.56 o 
  -4   5   8      757.47      774.14      9.44 o 
  -3   5   8     4186.35     4366.93     41.67 o 
  -2   5   8     4971.44     4578.14     40.15 o 
  -1   5   8      708.58      865.73     11.86 o 
   0   5   8      533.35      563.63      6.10 o 
   1   5   8      495.10      540.59      6.20 o 
   2   5   8      223.41      234.63      4.23 o 
   3   5   8      212.93      213.38      4.15 o 
   4   5   8      242.24      264.66      4.66 o 
   5   5   8      512.60      629.68      7.24 o 
   6   5   8        1.87       71.85      3.21 o 
   7   5   8     1197.62     1180.47     15.51 o 
   8   5   8      108.22      123.45      4.54 o 
  -4   6   8       41.98       35.90      3.02 o 
  -3   6   8     5936.97     6119.28     51.10 o 
  -2   6   8      918.37      972.89     13.69 o 
  -1   6   8     5227.00     4222.52     38.05 o 
   0   6   8     5251.99     5572.10    155.56 o 
   1   6   8      765.99      781.77     10.81 o 
   2   6   8     2120.33     2252.81     25.44 o 
   3   6   8       45.43       41.16      2.47 o 
   4   6   8       58.56       70.14      2.99 o 
   5   6   8       20.99       23.81      1.68 o 
   6   6   8      353.77      344.10      5.84 o 
   7   6   8      369.62      402.90      6.78 o 
   8   6   8       20.43       22.05      2.13 o 
  -3   7   8     3071.33     3135.63     38.12 o 
  -2   7   8     1244.01     1249.05     16.21 o 
  -1   7   8     6503.56     6800.45     50.62 o 
   0   7   8      502.12      463.31     32.58 o 
   1   7   8     4037.43     4235.98     37.05 o 
   2   7   8     3073.48     3134.11     31.40 o 
   3   7   8      566.13      553.16      6.74 o 
   4   7   8      869.85      930.31     12.35 o 
   5   7   8        2.60        6.11      1.49 o 
   6   7   8       28.16       28.34      2.67 o 
   7   7   8       10.22       16.38      1.91 o 
   8   7   8      289.41      310.85      6.41 o 
  -2   8   8     3316.68     3272.42     38.97 o 
  -1   8   8     2311.90     2305.61     30.99 o 
   0   8   8     2074.61     2145.03     53.13 o 
   1   8   8     8384.67     8583.53     56.09 o 
   2   8   8       30.13       42.74      2.89 o 
   3   8   8     4154.13     4464.90     39.26 o 
   4   8   8      998.68     1034.89     13.69 o 
   5   8   8      151.40      175.50      4.41 o 
   6   8   8      962.49      993.15     10.02 o 
   7   8   8       21.89       22.28      2.10 o 
   8   8   8       48.78       62.73      3.79 o 
  -1   9   8        9.53       30.12      2.85 o 
   0   9   8     4420.60     4201.77    181.85 o 
   1   9   8      827.20      771.79      9.03 o 
   2   9   8     1715.15     1652.15     18.00 o 
   3   9   8     3714.97     3365.03     35.95 o 
   4   9   8        1.63        8.70      1.82 o 
   5   9   8     2758.87     2738.44     33.34 o 
   6   9   8      230.73      254.38      5.63 o 
   7   9   8      283.68      299.27      6.29 o 
   0  10   8     2035.07     1873.52     73.65 o 
   1  10   8      146.32      142.83      4.63 o 
   2  10   8     4628.76     4557.87     44.81 o 
   3  10   8      407.17      368.55      6.70 o 
   4  10   8     2200.45     2016.94     20.99 o 
   5  10   8     1837.92     1724.80     19.83 o 
   6  10   8      221.06      224.84      5.67 o 
   3  11   8      277.04      253.42      6.06 o 
   4  11   8     3168.46     2851.83     26.45 o 
  -2  -3   9      155.29      184.03      5.01 o 
  -1  -3   9     1016.30     1178.56     11.75 o 
   0  -3   9      991.25     1021.04     71.46 o 
   1  -3   9      655.94      745.82      9.51 o 
   2  -3   9     1950.51     2332.18     23.60 o 
  -3  -2   9       80.00       72.51      3.47 o 
  -2  -2   9        0.47       13.37      1.71 o 
  -1  -2   9       32.69       37.08      2.61 o 
   0  -2   9        4.46        5.53      1.10 o 
   1  -2   9      975.89     1171.59     15.65 o 
   2  -2   9      493.03      561.89      8.02 o 
   3  -2   9     1007.50     1150.66     11.55 o 
   4  -2   9     1568.65     1784.91     20.96 o 
  -4  -1   9     1986.78     1972.08     21.60 o 
  -3  -1   9        9.36       53.78      3.20 o 
  -2  -1   9      497.70      509.22      7.37 o 
  -1  -1   9        6.14        8.90      1.47 o 
   0  -1   9        9.05       11.11      1.07 o 
   1  -1   9      201.39      260.96      5.26 o 
   2  -1   9        6.57       10.04      1.59 o 
   3  -1   9     2702.30     3061.23     35.29 o 
   4  -1   9      165.03      203.11      5.18 o 
   5  -1   9      884.42     1052.84     11.38 o 
  -4   0   9     1216.87     1157.86     11.62 o 
  -3   0   9     1547.82     1564.18     18.07 o 
  -2   0   9     1892.31     1866.00     18.83 o 
  -1   0   9        3.52       99.92      3.47 o 
   0   0   9      287.82      322.99     74.72 o 
   1   0   9        4.35       25.35      2.25 o 
   2   0   9      290.51      279.93      5.26 o 
   3   0   9       39.37       50.23      3.13 o 
   4   0   9      312.03      324.35      5.95 o 
   5   0   9     1073.66     1155.33     16.14 o 
   6   0   9       23.51       48.54      3.49 o 
  -4   1   9      296.01      290.80      6.00 o 
  -3   1   9     5513.18     5413.34     46.68 o 
  -2   1   9      883.22      887.45      9.13 o 
  -1   1   9     3079.71     3025.21     32.26 o 
   0   1   9     1999.61     1526.13    276.58 o 
   1   1   9       94.50       84.90      3.14 o 
   2   1   9       75.36       69.12      2.91 o 
   3   1   9       67.57       67.88      2.99 o 
   4   1   9      138.57      152.44      4.23 o 
   5   1   9      252.29      255.14      5.51 o 
   6   1   9      342.17      363.60      6.76 o 
  -4   2   9     1574.50     1459.54     18.19 o 
  -3   2   9     3947.02     3862.46     39.37 o 
  -2   2   9      386.32      390.40      6.15 o 
  -1   2   9     6351.64     6210.82     45.72 o 
   0   2   9       97.22      112.43      2.44 o 
   1   2   9     2010.24     2000.37     24.83 o 
   2   2   9     1228.88     1234.44     13.86 o 
   3   2   9      153.85      146.51      3.99 o 
   4   2   9       33.36       36.87      2.69 o 
   5   2   9        0.07        1.77      2.15 o 
   6   2   9      377.97      414.40      6.93 o 
   7   2   9      157.08      155.01      5.04 o 
  -4   3   9     6112.13     6095.80     52.83 o 
  -3   3   9      304.05      312.22      5.90 o 
  -2   3   9     6033.20     6010.90     46.84 o 
  -1   3   9     2460.10     2515.26     28.83 o 
   0   3   9     1169.49     1195.06     11.56 o 
   1   3   9     4935.68     4862.33     38.34 o 
   2   3   9      200.90      205.39      4.33 o 
   3   3   9     1292.71     1284.85     14.15 o 
   4   3   9      137.10      160.23      4.06 o 
   5   3   9       14.28       19.43      1.68 o 
   6   3   9        0.73       10.84      1.70 o 
   7   3   9       35.02       42.49      3.30 o 
  -4   4   9      659.73      693.03      9.19 o 
  -3   4   9      565.12      551.36      7.79 o 
  -2   4   9     6577.91     6678.20     50.02 o 
  -1   4   9      281.45      267.62      5.04 o 
   0   4   9     5358.72     5365.95     29.15 o 
   1   4   9     2806.34     2750.73     28.81 o 
   2   4   9     2476.61     2495.31     27.32 o 
   3   4   9     2882.60     2762.94     28.96 o 
   4   4   9       89.96      105.67      3.49 o 
   5   4   9     1097.05     1112.86     14.21 o 
   6   4   9      283.89      281.48      5.57 o 
   7   4   9        1.54        2.19      1.77 o 
  -3   5   9     1562.63     1569.42     18.49 o 
  -2   5   9      615.19      673.55      8.20 o 
  -1   5   9     1901.96     1730.69     17.61 o 
   0   5   9     8175.98     7339.28    612.31 o 
   1   5   9        8.17       20.48      1.64 o 
   2   5   9     8558.89     8590.81     51.68 o 
   3   5   9     1728.63     1660.32     22.70 o 
   4   5   9     1858.31     1819.57     24.30 o 
   5   5   9     1428.38     1399.80     15.75 o 
   6   5   9       36.39       37.94      3.05 o 
   7   5   9      335.92      350.30      6.62 o 
   8   5   9      117.91      108.92      4.48 o 
  -3   6   9      516.70      596.75      8.44 o 
  -2   6   9      103.98      114.55      3.98 o 
  -1   6   9     2388.34     2299.37     29.44 o 
   0   6   9      813.24      720.37     86.26 o 
   1   6   9     4295.85     4249.27     37.49 o 
   2   6   9     2743.62     2692.54     29.50 o 
   3   6   9      355.81      454.80      6.33 o 
   4   6   9     5333.51     5457.34     42.78 o 
   5   6   9      542.90      525.74      7.12 o 
   6   6   9     1150.43     1153.09     15.07 o 
   7   6   9      568.69      540.43      7.95 o 
   8   6   9       49.72       40.94      3.47 o 
  -2   7   9        8.20        5.45      1.67 o 
  -1   7   9      543.66      519.51      7.58 o 
   0   7   9      672.18      691.35      6.29 o 
   1   7   9     2488.84     2511.48     30.02 o 
   2   7   9      436.30      455.90      6.55 o 
   3   7   9     2761.13     2777.81     30.93 o 
   4   7   9     2500.38     2552.41     30.01 o 
   5   7   9      384.29      377.69      6.42 o 
   6   7   9     3272.09     3348.15     36.70 o 
   7   7   9      136.97      141.56      4.68 o 
   8   7   9      409.23      454.59      7.90 o 
  -1   8   9       37.73      121.13      4.11 o 
   0   8   9      166.57      179.77      3.30 o 
   1   8   9      512.68      489.49      7.12 o 
   2   8   9      309.75      295.94      5.65 o 
   3   8   9     2885.47     2671.40     31.47 o 
   4   8   9       15.48       22.08      1.94 o 
   5   8   9     2886.51     2738.27     32.87 o 
   6   8   9      382.31      416.87      7.04 o 
   7   8   9      482.21      499.75      8.00 o 
   0   9   9      142.19      158.85      4.84 o 
   1   9   9       70.92       57.21      3.23 o 
   2   9   9      572.09      539.43      7.67 o 
   3   9   9      625.68      573.75      7.78 o 
   4   9   9      529.40      465.74      7.30 o 
   5   9   9     1869.77     1813.82     19.85 o 
   6   9   9       33.90       32.46      3.13 o 
   7   9   9     1450.72     1494.45     19.37 o 
   1  10   9        2.10        7.01      1.71 o 
   2  10   9        9.37       15.68      1.83 o 
   3  10   9      251.07      232.16      5.63 o 
   4  10   9      627.87      564.19      8.32 o 
   5  10   9       96.78       95.05      4.05 o 
   6  10   9      469.54      451.94      7.75 o 
  -1  -2  10      709.61      752.14      9.66 o 
   0  -2  10      370.08      423.61      8.97 o 
   1  -2  10      616.39      750.60      9.66 o 
  -2  -1  10     3703.89     3623.47     41.19 o 
  -1  -1  10      320.73      357.86      6.70 o 
   0  -1  10     2740.99     2929.32     93.79 o 
   1  -1  10      959.68     1001.35     10.56 o 
   2  -1  10      596.07      663.30      8.77 o 
   3  -1  10      464.77      577.16      8.51 o 
  -3   0  10     2100.67     2124.48     22.41 o 
  -2   0  10     1515.64     1479.25     18.30 o 
  -1   0  10     1103.29     1091.90     10.80 o 
   0   0  10     3818.60     3957.52     86.75 o 
   1   0  10       79.86       93.03      3.75 o 
   2   0  10     2315.26     2600.74     32.64 o 
   3   0  10      526.95      584.72      8.13 o 
   4   0  10      722.76      785.25      9.67 o 
  -3   1  10     2045.85     1898.78     21.01 o 
  -2   1  10        4.44        3.26      1.53 o 
  -1   1  10     3511.69     3607.59     37.81 o 
   0   1  10      879.27      943.66     21.51 o 
   1   1  10     1840.99     1984.00     27.26 o 
   2   1  10     3182.33     3363.78     35.70 o 
   3   1  10       70.36       94.28      3.68 o 
   4   1  10      760.22      910.25      9.91 o 
   5   1  10     1031.28     1114.77     11.45 o 
  -3   2  10       70.88       71.33      3.66 o 
  -2   2  10      495.63      475.89      7.22 o 
  -1   2  10     2527.17     2441.13     30.85 o 
   0   2  10       31.26       32.19      8.00 o 
   1   2  10     5791.50     5280.77     43.71 o 
   2   2  10      816.38      796.89      8.62 o 
   3   2  10     1837.95     1797.36     18.46 o 
   4   2  10     2737.79     2803.22     33.39 o 
   5   2  10      575.04      637.93      8.49 o 
   6   2  10     1342.19     1364.84     17.99 o 
  -3   3  10       38.99       44.37      2.85 o 
  -2   3  10      134.19      124.83      4.08 o 
  -1   3  10       51.90       57.29      2.99 o 
   0   3  10     1733.71     1369.62    221.35 o 
   1   3  10     1697.84     1573.63     16.68 o 
   2   3  10      537.89      577.07      7.26 o 
   3   3  10     4163.79     3934.90     37.61 o 
   4   3  10      248.61      237.90      5.31 o 
   5   3  10     1702.64     1727.05     18.81 o 
   6   3  10      876.04      869.72     10.04 o 
  -3   4  10      257.03      256.75      5.82 o 
  -2   4  10       98.60       92.66      3.73 o 
  -1   4  10       22.03       26.14      2.56 o 
   0   4  10      611.78      543.14     55.47 o 
   1   4  10       13.20       26.50      2.34 o 
   2   4  10     1822.05     1708.13     17.22 o 
   3   4  10     1664.47     1613.44     16.96 o 
   4   4  10      615.73      647.82      7.89 o 
   5   4  10     2614.95     2589.29     32.00 o 
   6   4  10        9.06       18.19      1.97 o 
   7   4  10     1226.00     1223.31     12.22 o 
  -3   5  10     2057.38     1932.54     21.73 o 
  -2   5  10      206.05      209.56      5.12 o 
  -1   5  10       55.17       62.87      3.26 o 
   0   5  10       62.88       58.71      2.17 o 
   1   5  10      246.79      234.61      4.88 o 
   2   5  10       40.75       43.38      2.80 o 
   3   5  10       11.56       16.65      1.64 o 
   4   5  10     2065.95     2002.22     27.14 o 
   5   5  10      630.35      614.23      8.01 o 
   6   5  10      185.76      193.48      5.08 o 
   7   5  10     1440.58     1423.00     18.47 o 
  -2   6  10      336.35      368.47      6.86 o 
  -1   6  10     2355.15     2224.50     30.49 o 
   0   6  10      186.11      196.71      5.22 o 
   1   6  10      236.23      208.23      3.42 o 
   2   6  10      939.05      926.39      9.26 o 
   3   6  10      308.45      323.13      5.67 o 
   4   6  10      706.92      657.14      8.04 o 
   5   6  10       65.11       74.73      3.40 o 
   6   6  10     1873.58     1811.15     19.73 o 
   7   6  10      154.84      177.00      5.22 o 
  -2   7  10     1777.57     1608.16     19.95 o 
  -1   7  10     1542.62     1514.17     18.49 o 
   0   7  10      254.51      294.57     19.83 o 
   1   7  10     1217.80     1212.72     15.55 o 
   2   7  10      760.06      699.59      8.27 o 
   3   7  10       17.18       24.40      1.85 o 
   4   7  10        4.44        2.26      1.63 o 
   5   7  10      244.71      233.01      5.28 o 
   6   7  10      497.88      482.12      7.58 o 
   7   7  10       71.20       81.10      4.07 o 
  -1   8  10      127.60      164.19      4.93 o 
   0   8  10     3591.13     3395.49    115.17 o 
   1   8  10      852.22      738.54      9.08 o 
   2   8  10      202.83      186.16      4.91 o 
   3   8  10      473.67      417.01      6.83 o 
   4   8  10      162.91      146.35      4.51 o 
   5   8  10       10.27       15.41      1.91 o 
   6   8  10        7.77        8.63      2.01 o 
   7   8  10      218.82      214.45      5.65 o 
   0   9  10     3408.86     3209.58     99.31 o 
   1   9  10        1.52       44.44      3.27 o 
   2   9  10     3114.12     2945.23     36.37 o 
   3   9  10      948.83      830.77      9.80 o 
   4   9  10      510.56      430.43      7.28 o 
   5   9  10      273.86      249.93      5.91 o 
   6   9  10       68.76       62.28      3.84 o 
   2  10  10     2545.06     2309.40     24.03 o 
   3  10  10      253.48      228.05      5.78 o 
   4  10  10     1022.91      866.65     10.47 o 
   5  10  10      153.96      135.09      4.89 o 
  -1   0  11       40.68       62.75      3.62 o 
   0   0  11      299.63      308.93     14.68 o 
   1   0  11       16.56       15.32      1.87 o 
   2   0  11     1294.40     1458.45     18.59 o 
   3   0  11       73.06       60.93      3.70 o 
  -2   1  11       32.29       59.11      3.64 o 
  -1   1  11      123.01      140.15      4.49 o 
   0   1  11       27.16       24.41      2.79 o 
   1   1  11      265.35      304.40      6.07 o 
   2   1  11      255.00      286.44      6.00 o 
   3   1  11      133.77      145.78      4.63 o 
   4   1  11     1278.68     1435.74     18.90 o 
  -2   2  11     1522.54     1373.94     12.85 o 
  -1   2  11      551.19      532.71      7.95 o 
   0   2  11       33.75       39.84      2.11 o 
   1   2  11      100.86       99.01      3.82 o 
   2   2  11       62.24       55.34      3.21 o 
   3   2  11      418.43      441.76      7.28 o 
   4   2  11      159.86      155.87      4.92 o 
   5   2  11       78.67       92.12      4.19 o 
  -2   3  11     2044.27     1798.17     20.68 o 
  -1   3  11       89.75       84.20      3.74 o 
   0   3  11     1025.33      971.49      7.45 o 
   1   3  11      291.59      281.67      5.68 o 
   2   3  11      144.53      119.79      4.02 o 
   3   3  11        5.96        5.72      1.79 o 
   4   3  11       92.01       88.50      3.84 o 
   5   3  11      357.94      383.34      6.98 o 
  -2   4  11     3641.84     3423.91     40.54 o 
  -1   4  11     1074.37     1041.06     15.32 o 
   0   4  11     3599.93     3329.88     81.75 o 
   1   4  11       19.24       58.59      3.15 o 
   2   4  11      448.02      454.67      6.93 o 
   3   4  11      199.12      186.29      4.70 o 
   4   4  11        8.86       15.22      1.90 o 
   5   4  11       48.62       62.81      3.62 o 
   6   4  11       34.81       37.23      2.36 o 
  -2   5  11      105.79      106.27      4.42 o 
  -1   5  11     3659.84     3489.68     39.49 o 
   0   5  11     1491.04     1384.02     12.23 o 
   1   5  11      726.43      669.89      8.43 o 
   2   5  11     2088.77     1867.70     19.34 o 
   3   5  11        0.67        6.92      1.64 o 
   4   5  11      750.72      694.74      8.67 o 
   5   5  11       56.08       48.12      3.42 o 
   6   5  11       77.97       85.08      3.95 o 
  -1   6  11     3894.37     3707.78     41.68 o 
   0   6  11      421.94      394.42     12.61 o 
   1   6  11     4471.38     4110.94     41.35 o 
   2   6  11     1042.15      948.30      9.99 o 
   3   6  11      957.69      895.05      9.72 o 
   4   6  11     1578.23     1355.57     17.01 o 
   5   6  11       15.27       14.97      2.03 o 
   6   6  11      267.86      243.36      5.96 o 
   0   7  11     2177.16     2059.21     41.32 o 
   1   7  11     2976.44     2663.78     34.29 o 
   2   7  11      472.47      430.01      7.04 o 
   3   7  11     4503.85     3941.93     40.70 o 
   4   7  11       16.34       26.04      2.04 o 
   5   7  11     1099.04     1011.58     10.78 o 
   6   7  11      558.55      522.84      8.17 o 
   0   8  11     1527.09     1344.83     59.67 o 
   1   8  11      121.72      123.60      4.56 o 
   2   8  11     3234.12     3039.01     37.22 o 
   3   8  11     1111.91     1006.09     10.78 o 
   4   8  11       96.74       97.45      4.06 o 
   5   8  11     1717.46     1531.63     19.00 o 
   6   8  11       18.19       34.73      2.47 o 
   2   9  11     1613.99     1445.43     18.84 o 
   3   9  11       17.44       21.15      2.13 o 
   4   9  11     2188.10     1822.36     21.03 o 
   5   9  11      803.45      725.82      9.71 o 
   0   2  12     1468.05     1525.63     13.68 o 
   1   2  12     2074.20     2236.37     23.21 o 
   2   2  12      112.43      132.69      4.61 o 
   3   2  12     1331.18     1378.63     18.57 o 
   0   3  12     2789.38     2779.89     25.74 o 
   1   3  12      422.46      414.26      7.33 o 
   2   3  12     1077.02     1117.40     11.49 o 
   3   3  12     1824.88     1850.86     21.02 o 
   4   3  12      106.73      110.67      4.52 o 
   0   4  12     1124.39     1063.31     23.64 o 
   1   4  12      685.68      655.05      8.87 o 
   2   4  12     3471.02     3308.07     38.72 o 
   3   4  12        2.03        2.34      1.95 o 
   4   4  12     1737.26     1662.65     19.86 o 
   0   5  12       74.74       74.78      2.61 o 
   1   5  12     1259.19     1166.38     11.70 o 
   2   5  12     1006.26      978.09     10.68 o 
   3   5  12      748.63      691.86      9.05 o 
   4   5  12     1728.36     1605.22     19.53 o 
   5   5  12        0.84        6.72      2.05 o 
   0   6  12      302.65      292.86     11.61 o 
   1   6  12      764.89      686.69      9.14 o 
   2   6  12       35.88       48.18      3.22 o 
   3   6  12     1399.91     1254.35     17.17 o 
   4   6  12      175.08      154.52      4.86 o 
   5   6  12      760.80      686.82      9.52 o 
   1   7  12       27.71       17.32      2.14 o 
   2   7  12      445.97      402.55      7.36 o 
   3   7  12      447.35      394.43      7.17 o 
   4   7  12      162.00      133.20      4.81 o 
   3   8  12        0.19        1.50      2.48 o 
                                                 
